# Supplementary material for: A Case Study of the Morphological and Molecular Variation within a Ciliate Genus: Taxonomic Descriptions of Three Dysteria Species (Ciliophora, Cyrtophoria), with the Establishment of a New Species
Source: Int J Mol Sci. 2022 Feb 3;23(3):1764. doi: 10.3390/ijms23031764 (PMC8836684; doi:10.3390/ijms23031764)
Supplement: Supplementary file 1 [file ijms-23-01764-s001.zip]

Archive with 5 entries (5 files):
- BI tree S4.tre
- Dysteria sequences S3.FAS
- ML tree S5.MTS
- Table S1(2).pdf
- Table S2(2).pdf
