# Supplementary material for: A Case Study of the Morphological and Molecular Variation within a Ciliate Genus: Taxonomic Descriptions of Three Dysteria Species (Ciliophora, Cyrtophoria), with the Establishment of a New Species
Source: Int J Mol Sci. 2022 Feb 3;23(3):1764. doi: 10.3390/ijms23031764 (PMC8836684; doi:10.3390/ijms23031764)
Supplement: Supplementary file 1 [file ijms-23-01764-s001.zip › BI tree S4.tre]

#NEXUS
[ID: 8686974031]
begin taxa;
	dimensions ntax=51;
	taxlabels
		MW55Dybr
		MW56Dyco
		KC91Dyco
		KX50Dybr
		FJ67Dybr
		EU12Dybr
		MK88Dymo
		AY80Dysp
		AY99Dysp
		AY98Dysp
		ZXTB11
		ZXTB27
		YTTB08
		JDDB23
		ZXTB07
		AY97Dysp
		AY00Dysp
		MK89Dycr
		KC92Dycr
		FJ06Dycr
		KC93Dycr
		JDDB15
		KM05Dyde
		AY12Dyde
		KY19Dysp
		KC88Dycr
		B34YTT
		MW54Dyoz
		KC94Dysu
		KC99Spka
		KM63Dypa
		DQ47Dypr
		KM62Dyna
		KF35Dyna
		KF34Dyna
		KM61Dypr
		FJ05Dysp
		FJ68Dype
		KX97Dyde
		JN20Mide
		KX93Dyov
		KX94Dyse
		KC90Dyla
		JN16Trpe
		KC82Agli
		MG58Chtr
		KY20Chol
		JQ58Chca
		MG60Chwi
		KY21Chsi
		KT32Chre
		;
end;
begin trees;
	translate
		1	MW55Dybr,
		2	MW56Dyco,
		3	KC91Dyco,
		4	KX50Dybr,
		5	FJ67Dybr,
		6	EU12Dybr,
		7	MK88Dymo,
		8	AY80Dysp,
		9	AY99Dysp,
		10	AY98Dysp,
		11	ZXTB11,
		12	ZXTB27,
		13	YTTB08,
		14	JDDB23,
		15	ZXTB07,
		16	AY97Dysp,
		17	AY00Dysp,
		18	MK89Dycr,
		19	KC92Dycr,
		20	FJ06Dycr,
		21	KC93Dycr,
		22	JDDB15,
		23	KM05Dyde,
		24	AY12Dyde,
		25	KY19Dysp,
		26	KC88Dycr,
		27	B34YTT,
		28	MW54Dyoz,
		29	KC94Dysu,
		30	KC99Spka,
		31	KM63Dypa,
		32	DQ47Dypr,
		33	KM62Dyna,
		34	KF35Dyna,
		35	KF34Dyna,
		36	KM61Dypr,
		37	FJ05Dysp,
		38	FJ68Dype,
		39	KX97Dyde,
		40	JN20Mide,
		41	KX93Dyov,
		42	KX94Dyse,
		43	KC90Dyla,
		44	JN16Trpe,
		45	KC82Agli,
		46	MG58Chtr,
		47	KY20Chol,
		48	JQ58Chca,
		49	MG60Chwi,
		50	KY21Chsi,
		51	KT32Chre
		;
tree con_50_majrule = [&U] (49[&prob=1.00000000e+00,prob_stddev=0.00000000e+00,prob_range={1.00000000e+00,1.00000000e+00},prob(percent)="100",prob+-sd="100+-0"]:1.084501e-02[&length_mean=1.10488939e-02,length_median=1.08450100e-02,length_95%HPD={5.61195000e-03,1.69883400e-02}],(((((((((((1[&prob=1.00000000e+00,prob_stddev=0.00000000e+00,prob_range={1.00000000e+00,1.00000000e+00},prob(percent)="10…
end;
