# Supplementary material for: A Case Study of the Morphological and Molecular Variation within a Ciliate Genus: Taxonomic Descriptions of Three Dysteria Species (Ciliophora, Cyrtophoria), with the Establishment of a New Species
Source: Int J Mol Sci. 2022 Feb 3;23(3):1764. doi: 10.3390/ijms23031764 (PMC8836684; doi:10.3390/ijms23031764)
Supplement: Supplementary file 1 [file ijms-23-01764-s001.zip › Dysteria sequences S3.FAS]

>MW55Dybr
GAAACTGCGAATGGCTCATTAAAACATGTTATAGTATATTTGATAATGTTTTTATACGGA
TAACCGTTGGGAAACCAGAGCTAATACGTGCTTATAATACCTTTTGGTAGTATTTATTAG
TTTTTAACCAAGAACTTTCTTGTGATGAATCGTAATAACTGATCGGATCGCATTAAGTAT
GCGATAAATCTTGCTAGTTTCTGCCCTATCAGCTTTCGATGGTAGTGTATTGGACTACCA
TGGCTATCACGGGTAACGGAGAATTAGGGTTCGATTCCGGAGAGGGAGCCTGAGAAACGG
CTACCACATCCACGGTAGGCAGCAGGCGCGTAAATTACCCAATCTTGACTCAGGGAGGTA
GTCACGAGAAATATTAGCTTGGCCCTTACGGGCTAAATACATTATGGGTTGAATATAGAC
CATTCTTCGAAATCAATTGGAGGGCAAGTCTGGTGCCAGCAGCCGCGGTAACTCCAGCTC
CAATAGTGTATCTTAACGTTGTTGCAGTTAAAAAGCTCGTAGTTGAATTTCTGGGAGGGC
CGCTTCGGTTATCGCCTGGTGGCCCTTTCATCCGCCTTGGAACTAGGATGGGTATTTAGT
TACTGGCCTAGGGAAGTGGCATTTTACTTTGAAGAAATTAGAGTGTTCATAGCAGGCTTT
TGCTTGAATATATCAGCATGGAATAATGGAATAGGACATCGTCCGTCTCTTGGTGACTGG
ACATGTAATGATTAACAGGGACAGTTGGGGGCATTCGTATTCGTTAGTCAGAGGTGATAT
TCTTGGATTTGACGAAGACGAACTAATGCGAAAGCATTTGCCAAGGATGTTTTCATTAAT
CAAGAACGAAAGTTAGGGGATCAAAGACGATTAGATACCGTCGTAGTCCTAACTATAAAC
TATACCGACTAGGGATTGGCGGGGGACTGGCCCCCGTCAGCACCTAATGAGAAATCAAAG
TCTTTGGGTTCTGGGGGGAGTATGGTCGCAAGGCTGAAACTTAAAGGAATTGACGGAAGG
GCACCACCAGGAGTGGAGCCTGCGGCTTAATTTGACTCAACACGGSGAAACTTACCAGGG
CCAGACCTGAGTATGATTGACAGATTGAGAGCTTTTTCTTGATAACGGGGATGGTGGTGC
ATGGCCGTTCTTAGTTGGTGGAGTGATTTGTCCGGTTAATTCCCTTAACAAACGAGACCT
TAACCTGCTAAACTAGGAGCTGTTATTTTTAGCAGTTACCTTCTTAGAGGGACTATGTGA
TTTAAACGCATGGAAGTTTGAGGCAATAACAGGTCCGTGATGCCCTTAGAAGTCCTGGSC
CGCACGCGTGCTACACTGACTCATGCAACAAGTAATACCTAACCCGAAAGGGGACGGGAA
ATCTTTGCAACGTGGGTCGTACTATGGATTGATGATTGCAATTTTTTATCATGAAATAGG
AATTCCTAGTAATCATAAGTCATCATCTTGTGGTGATTACGTCCCTGCCCTTTGTACACA
CCGCCCGTCGCTCCTACCGATTGAGTGATCCGGTGAACTTTCTGGACTATTGGCCCGCGC
TTTATAGGAAGTTAA
>MW56Dyco
AAAACAGTTATAGTATATTTGATAATGTTTTTATACGGATAACCGTTGGGAAACCAGAGC
TAATACGTGCTTATAATACCTTTTGGTAGTATTTATTAGTTTTTAACCAAGAACTTTCTT
GTGATGAATCGTAATAACTGATCGGATCGCATTAAGTATGCGATAAATCTTGCTAGTTTC
TGCCCTATCAGCTTTCGATGGTAGTGTATTGGACTACCATGGCTATCACGGGTAACGGAG
AATTAGGGTTCGATTCCGGAGAGGGAGCCTGAGAAACGGCTACCACATCCACGGTAGGCA
GCAGGCGCGTAAATTACCCAATCTTGACTCAGGGAGGTAGTCACGAGAAATATTAGCTTG
GCCTTCACGGGCTAAATACATTATGGGTTGAATATAGACCATTCTTCGAAATCAATTGGA
GGGCAAGTCTGGTGCCAGCAGCCGCGGTAACTCCAGCTCCAATAGTGTATCTTAACGTTG
TTGCAGTTAAAAAGCTCGTAGTTGAATTTCTGGGGGGGCCGCTTCGGTTAACGCCTGGTG
GCCCTTTCATCCGCCTTGGAACTAGGATGGGTATTTAGTTACTGGCCTAGGGAAGTGGCA
TTTTACTTTGAAGAAATTAGAGTGTTCATAGCAGGCTCTTGCTTGAATATATCAGCATGG
AATAATGGAATAGGACATCGTCCGTCTCTTGGTGACTGGACATGTAATGATTAACAGGGA
CAGTTGGGGGCATTCGTATTCGTTAGTCAGAGGTGATATTCTTGGATTTAACGAAGACGA
ACTAATGCGAAAGCATTTGCCAAGGATGTTTTCATTAATCAAGAACGAAAGTTAGGGGAT
CAAAGACGATTAGATACCGTCGTAGTCCTAACTATAAACTATACCGACTAGGGATTGGCG
GGGGATCGGCCCCCGTCAGCACCTAATGAGAAATCAAAGTCTTTGGGTTCTGGGGGGAGT
ATGGTCGCAAGGCTGAAACTTAAAGGAATTGACGGAAGGGCACCACCAGGAGTGGAGCCT
GCGGCTTAATTTGACTCAACACGGGGAAACTTACCAGGGCCAGACCTGAGTATGATTGAC
AGATTGAGAGCTTTTTCTTGATAACGGGGATGGTGGTGCATGGCCGTTCTTAGTTGGTGG
AGTGATTTGTCCGGTTAATTCCCTTAACAAACGAGACCTTAACCTGCTAAACTAGGAGCT
GTTATTTTTAGCAGTTACCTTCTTAGAGGGACTATGTGAGTTAAACGCATGGAAGTTTGA
GGCAATAACAGGTCCGTGATGCCCTTAGAAGTCCTGGGCCGCACGCGTGCTACACTGACT
CATGCAACAAGTAATACCTAACCCGAAAGGGGACGGGAAATCTTTGCAACGTGAGTCGTA
CTATGGATTGATGATTGCAATTTTTTATCATGAAATAGGAATTCCTAGTAATCATAAGTC
ATCATCTTGTGGTGATTACGTCCCTGCCCTTTGTACACACCGCCCGTCGCTCCTACCGAT
TGAGTGATCCGGTGAACTTTCTGGACTATTGGCCCGCGCTTTATAGGAAGTTAAGCAAAT
CTTATCACTTAGAGGAAGGAGAAGTCGTAACAAGGTTTCC
>MW54Dyoz
CTAAGTATAAGTTATACTATCTGGCGAAACTGCGAATGGCTCATTAAAACAGTTATAGTA
TATTTGATAATGCTTTTATACGGATAACCGTTGGGAAACCAGAGCTAATACGTGCTTAAA
GTCTTCGGATGTATTTATTAGTTATAAGCCAATGTGCATTGCCAATGTGATGAATCATAA
TAACTGATCGGAGCGCATTAGTATGCGCTAAATCTTTCTAGCTTCTGCCCTATCAACTTC
GATGGTAGTGTATTGGACTACCATGGCTATCACGGGTAACGGAGAATTAGGGGTCTATTC
CGGAGAGGGAGCCTGACAAACGGCTACCACACCTACGGGCGGCAGCAGGCGCGGAAATTA
CCCAATCCTGACTCAGGGAGGTAGTCACGAGAAATCTTGAATCGTCCCAAGCTGGCTGAG
TACACGATGGATTGAATACAAACCATTCTTTGAAATCAATTGGAGGGCAAGTCTGGTGCC
AGCAGCCGCGGTAACTCCAGCTCCAATAGTGTATCTTAACGTTGTTGCAGTTAAAAAGCT
CGTAGTTGAATTTCTGGAAGGGTGTTTCTAGGTACGTCCGGATTCTGCCCTTTCATCCGC
TTTGGAACCTTGACGGTATTAAGTTATCGGTTGTGGAAGAGGCAGTTTACTTTGAAGAAA
TTAGAGTGTTCCAGGCAGGCATTTGCTTGAATACATCAGCATGGAATAATGGAATAGGAC
AATGTTCATTTGATTGGTTATTGAACTTGTAATGATTAACAGGGACAGTTGGGGGCATTC
GTATTCTGTTGTCAGAGGTGGAATTCTTGGATTAACTGAAGACGAACTAATGCGAAAGCA
TTTGCCAAGGATGTTTTCATTAATCAAGAACGAAAGTTAGGGGATCAAAGACGATTAGAT
ACCGTCGTAGTCCTAACTATAAACTATACCGACTAGGGATTGGCAGGGGGGCAGACCCCT
GTCAGCACCTAATGAGAAATCAAAGTCTTTGGGTTCTGGGGGGAGTATGGTCGCAAGGCT
GAAACTTAAAGGAATTGACGGAAGGGCACCACCAGGAGTGGAGCCTGCGGCTTAATTTGA
TTCAACACGGGGAAACTTACCAGGGCCAGACCTGAGTATGATTGACAGATTGAGAGCTTT
TTCTTGATGACGGGGATGGTGGTGCATGGCCGTTCTTAGTTGGTGGAGTGATTTGTCCGG
TTAATTCCCTTAACAAACGAGACCTTAACCTGCTAAACTAGGTGTGCTTATTTATTATGC
ATTACCTTCTTAGAGGGACTATGTGATCTAAACACATGGAAGTTTGAGGCAATAACAGGT
CCGTGATGCCCTTAGAAGTCCTGGGCCGCACGCGTGCTACACTGACTCATGCAACAAGTA
TAACCTAATCCGAAAGGGGACGGGAAATCTTTACAAAGTGAGTCGTGCTATGGATTGATA
CTTGCAATTTTTTATCATGAAATAGGAATTCCTAGTAATCATAAGTCATCATCTTGTGGT
GATTACGTCCCTGCCCTTTGTACACACCGCCCGTCGCTCCTACCGATTGAGTGATCCGGT
GAACTTTTTGGACTATTCGCCCTTAGCTGGATAGGAAGTTAAGCAAACCTTATCACTTAG
>MK89Dycr
ATTAAAACAGTTATAGTATATTTGATGATGTTTTTATACGGATAACCGTTGGGAAACCAG
AGCTAATACGTGCTTATAATACCTTTTGGTAGTATTTATTAGTTTTAACCAAGACCTTTC
TTGTGATGAATCGTTATAACTGATCGGATCGCATTAAGTATGCGATAAATCTTGCTAGTT
TCTGCCCTATCAGCTTTCGATGGTAGTGTATTGGACTACCATGGCTATCACGGGTAACGG
AGAATTAGGGTTCGATTCCGGAGAGGGAGCCTGAGAAACGGCTACCACATCCACGGTAGG
CAGCAGGCGCGTAAATTACCCAATCTTGACTCAGGGAGGTAGTCACGAGAAATATTAGAT
CGGGCATTACGCCTGAATACATTATGGGTTGAATATAGACCATTCTTCGAAATCAATTGG
AGGGCAAGTCTGGTGCCAGCAGCCGCGGTAACTCCAGCTCCAATAGTGTATCTTAACGTT
GTTGCAGTTAAAAAGCTCGTAGTTGAATTTCTGGGGGGGATGCTTTGGTCACCGGCCGGG
CGTCCCTTTCATCCGCCTTGGAACTAGGAAGGGTATTTAGTTACTGGCCTAGGGAAGTGG
CATTTTACTTTGAAGAAATTAGAGTGTTCATAGCAGGCTCTTGCTTGAATATATCAGCAT
GGAATAATGGAATAGGACATCGTCCGTCTCTTGGTGATTGGACATGTAATGATTAACAGG
GACAGTTGGGGGCATTCGTATTCGTTAGTCAGAGGTGAAATTCTTGGATTTAACGAAGAC
GAACTAATGCGAAAGCATTTGCCAAGGATGTTTTCATTAATCAAGAACGAAAGTTAGGGG
ATCAAAGACGATTAGATACCGTCGTAGTCCTAACTATAAACTATACCGACTAGGGATCGG
CGGGGGGTAGGCCCCCGTCGGCACCTAATGAGAAATCAAAGTCTTTGGGTTCTGGGGGGA
GTATGGTCGCAAGGCTGAAACTTAAAGGAATTGACGGAAGGGCACCACCAGGAGTGGAGC
CTGCGGCTTAATTTGACTCAACACGGGGAAACTCACCAGGGCCAGACCTGAGTATGATTG
ACAGATTGAGAGCTTTTTCTTGATAACGGGGATGGTGGTGCATGGCCGTTCTTAGTTGGT
GGAGTGATTTGTCCGGTTAATTCCCTTAACAAACGAGACCTTAACCTGCTAAACTAGGCG
CCGTTATTTCTAGCGGTAGCCTTCTTAGAGGGACTATGTGAATTAAACGCATGGAAGTTT
GAGGCAATAACAGGTCCGTGATGCCCTTAGAAGTCCTGGGCCGCACGCGTGCTACACTGA
CTCATGCAACAAGTAATACCTAACCCGAAAGGGGACGGGAAATCTTTGCAACTTGAGTCG
TACTATGGATTGATGCTTGCAATTTTTCATCATGAAATAGGAATTCCTAGTAATCATAAG
TCATCATCTTGTGGTGATTACGTCCCTGCCCTTTGTACACACCGCCCGTCGCTCCTACCG
ATTGAGTGATCCGGTGAACTTTCTGGACTATTGGCCCGCGCTTTATAGGAAGTT
>MK88Dymo
ATTAAAACAGTTATAGTATATTTGATAATGTTTTTATACGGATAACCGTTGGGAAACCAG
AGCTAATACGTGCTTATAATACCTTTTGGTAGTATTTATTAGTTTTTAACCAAGACCTTC
TTGTGATGAATCGTAATAACTGATCGGATCGCATTTAGTATGCGATAAATCTTGCTAGTT
TCTGCCCTATCAGCTTTCGATGGTAGTGTATTGGACTACCATGGCTATCACGGGTAACGG
AGAATTAGGGTTCGATTCCGGAGAGGGAGCCTGAGAAACGGCTACCACATCCACGGTAGG
CAGCAGGCGCGTAAATTACCCAATCTTGACTCAGGGAGGTAGTCACGAGAAATATTAGCT
TGGCCTTCACGGGCTAAATACATTATGGGTTGAATATAGACCATTCTTCGAAATCAATTG
GAGGGCAAGTCTGGTGCCAGCAGCCGCGGTAACTCCAGCTCCAATAGTGTATCTTAACGT
TGTTGCAGTTAAAAAGCTCGTAGTTGAATTTCTGGGGGGGCCGCTTCGGTTAACGCCTGG
TGGCCCTTTCATCCGCCTTGGAACTAGGATGGGTATTTAGTTACTGGCCTAGGGAAGTGG
CATTTTACTTTGAAGAAATTAGAGTGTTCATAGCAGGCTCTTGCTTGAATATATCAGCAT
GGAATAATGGAATAGGACATCGTCCGTCTCTTGGTGACTGGACATGTAATGATTAACAGG
GACAGTTGGGGGCATTCGTATTCGTTAGTCAGAGGTGATATTCTTGGATTTAACGAAGAC
GAACTAATGCGAAAGCATTTGCCAAGGATGTTTTCATTAATCAAGAACGAAAGTTAGGGG
ATCAAAGACGATTAGATACCGTCGTAGTCCTAACTATAAACTATACCGACTAGGGATTGG
CGGGGGATCGGCCCCCGTCAGCACCTAATGAGAAATCAAAGTCTTTGGGTTCTGGGGGGA
GTATGGTCGCAAGGCTGAAACTTAAAGGAATTGACGGAAGGGCACCACCAGGAGTGGAGC
CTGCGGCTTAATTTGACTCAACACGGGGAAACTTACCAGGGCCAGACCTGAGTATGATTG
ACAGATTGAGAGCTTTTTCTTGATAACGGGGATGGTGGTGCATGGCCGTTCTTAGTTGGT
GGAGTGATTTGTCCGGTTAATTCCCTTAACAAACGAGACCTTAACCTGCTAAACTAGGAG
CTGTTATTTTTAGCAGTTACCTTCTTAGAGGGACTATGTGAGTTAAACGCATGGAAGTTT
GAGGCAATAACAGGTCCGTGATGCCCTTAGAAGTCCTGGGCCGCACGCGTGCTACACTGA
CTCATGCAACAAGTAATACCTAACCCGAAAGGGGACGGGAAATCTTTGCAACGTGAGTCG
TACTATGGATTGATGATTGCAATTTTTTATCATGAAATAGGAATTCCTAGTAATCATAAG
TCATCATCTTGTGGTGATTACGTCCCTGCCCTTTGTACACACCGCCCGTCGCTCCTACCG
ATTGAGTGATCCGGTGAACTTTCTGGACTATTGGCCCGCGCTTTATAGGAAGTTAAGCAA
ATCTTATCACTTAGAGGAAGGAGAAGTCGTAACAAGGTTTCC
>KC94Dysu
TAACCTGGTTGATCCTGCCAGTAGCATATGCTTATCTTGGAGATTAAGCCATGCATGTCT
AAGTATAAGTTATATACGGCGAAACTGCGAATGGCTCATTAAAACAGTTATAGTATATTT
GATAATGTTTTTATACGGATAACCGTTGGGAAACCAGAGCTAATACGTGCTTAAAATCTT
CGGATGTATTTATTAGTTATAAACCAATGGCATTGCCAATGTGATGAATCATAATAACTG
ATCGGAGCGCATTAGTATGCGCTAAATCTTTCTAGTTTCTGCCCTATCAGCTTTCGATGG
TAGTGTATTGGACTACCATGGCTATCACGGGTAACGGAGAATTAGGGTTCTATTCCGGAG
AGGGAGCCTGAGAAACGGCTACCACACCTACGGGAGGCAGCAGGCGCGTAAATTACCCAA
TCCTGACTCAGGGAGGTAGTCACGAGAAATCTTGGATCGGCCCAAGCTGGCTGAGTACAC
GATGGATTGAATACAAACCATTCTTTGAAATCAATTGGAGGGCAAGTCTGGTGCCAGCAG
CCGCGGTAACTCCAGCTCCAATAGTGTATCTTAACGTTGTTGCAGTTAAAAAGCTCGTAG
TTGAATTTCTGGGGGGGTGTTTCAAGGTACGTCCTGTTTCTGCCCTCTCATCCGCTTTGG
AACCAGGATGGGTATTTAGTTATCGGCCTGGGGAAGGGGCATTTTACTTTGAAGAAATTA
AAGTGTTCCAGGCAGGCATTTGCTTGAATACATCACCATGGAATAATGGAATAGGACAAT
GTTCATTTTATTGGCTATTGAACTTGTAATGATTAACAGGGACAGTTGGGGGCATTCGTA
TTCTGTAGTCAGAGGTGGAATTCTTGGATTTACTGAAGACGAACTAATGCGAAAGCATTT
GCCAAGGATGTTTTCATTAATCAAGAACGAAAGTTAGGGGATCAAAGACGATTAAATACC
GTCGTAGTCCTAACTATAAACTATACCGACTAGGGATTGGCAGGGGGACAGACCCCTGTC
AGCACCTAATGAGAAATCAAAGTCTTTGGGTTCTGGGGGGAGTATGGTCGCAAGGCTGAA
ACTTAAAGGAATTGACGGAAGGGCACCACCAGGAGTGGAGCCTGCGGCTTAATTTGATTC
AACACGGGGAAACTTACCAGGGCCAGACCTGAGTATGATTGACAGATTGAGAGCTTTTTC
TTGATGACGGGGATGGTGGTGCATGGCCGTTCTTAGTTGGTGGAGTGATTTGTCCGGTTA
ATTCCCTTAACAAACGAGACCTTAACCTGCTAAACTAGGTGTGCTTATTTATTATGCATT
ACCTTCTTAGAGGGACTATGTGATCTAAACACATGGAAGTTTGAGGCAATAACAGGTCCG
TGATGCCCTTAGAAGTCCTGGGCCGCACGCGTGCTACACTGACTCATTCAACAAGTATAA
CCTAATCCGAAAGGGGACGGGAAATCTTTTCAATGTGAGTCGTGCTATGGATTGATACTT
GCAATTTTTTATCATAAAATAGGAATTCCTAGTAATCATAAGTCATCATCTTGTGGTGAT
TACGTCCCTGCCCTTTGTACACACCGCCCGTCGCTCCTACCGATTGAGTGATCCGGTGAA
CTTTTTGGACTATTCGCCCTTAGCTGGATAGGAAGTTAAGCAAACCTTATCACTTAGAGG
AA
>KX50Dybr
ATGCATGTCTAAGTATAAATTATATATGGTGAAACTGCGAATGGCTCATTAAAACAGTTA
TAGTATATTTGATAATGTTTTTATACGGATAACCGTTGGGAAACCAGAGCTAATACGTGC
TTATAATACCTTTTGGTAGTATTTATTAGTTTTTAACCAAGAACTTTCTTGTGATGAATC
GTAATAACTGATCGGATCGCATTAAGTATGCGATAAATCTTGCTAGTTTCTGCCCTATCA
GCTTTCGATGGTAGTGTATTGGACTACCATGGCTATCACGGGTAACGGAGAATTAGGGTT
CGATTCCGGAGAGGGAGCCTGAGAAACGGCTACCACATCCACGGTAGGCAGCAGGCGCGT
AAATTACCCAATCTTGACTCAGGGAGGTAGTCACGAGAAATATTAGCTTGGCCCTTACGG
GCTAAATACATTATGGGTTGAATATAGACCATTCTACGAAATCAATTGGAGGACAAGTCT
GGTGCCAGCAGCCGCGGTAACTCCAGCTCCAATAGTGTATCTTAACGTTGTTGCAGTTAA
AAAGCTCGTAGTTGAATTTCTGGGAGGGCCGCTTCGGTTATCGCCTGGTGGCCCTTTCAT
CCGCCTTGGAACTAGGATGGGTATTTAGTTACTGGCCTAGGGAAGTGGCATTTTACTTTG
AAGAAATTAGAGTGTTCATAGCAGGCTTTTGCTTGAATATATCAGCATGGAATAATGGAA
TAGGACATCGTCCGTCTCTTGGTGACTGGACATGTAATGATTAACAGGGACAGTTGGGGG
CATTCGTATTCGTTAGTCAGAGGTGATATTCTTGGATTTGACGGAGACGAACTAATGCGA
AAGCATTTGCCAAGGATGTTTTCATTAATCAAGAACGAAAGTTAGGGGATCAAAGACGAT
TAGATACCGTCGTAGTCCTAACTATAAACTATACCGACTAGGGATTGACGGGGGACTGGC
CCCCGTCAGCACCTAATGAGAAATCAAAGTCTTTGGGTTCTGGGGGGAGTATGGTCGCAA
GGCTGAAACTTAAAGGAATTGACGGAAGGGCACCACCAGGAGTGGAGCCTGCGGCTTAAT
TTGACTCAACACGGGGAAACTTACCAGGGCCAGACCTGAGTATGATTGACAGATTGAGAG
CTTTTTCTTGATAACGGGGATGGTGGTGCATGGCCGTTCTTAGTTGGTGGAGTGATTTGT
CCGGTTAATTCCCTTAACAAACGAGACCTTAACCTGCTAAACTAGGAGCTGTTATTTTTA
GCAGTTACCTTCTTAGAGGGACTATGTGATTTAAACGCATGGAAGTTTGAGGCAATAACA
GGTCCGTGATGCCCTTAGAAGTCCTGGGCCGCACGCGTGCTACACTGACTCATGCAACAA
GTAATACCTAACCCGAAAGGGGACGGGAAATCTTTGCAACGTGAGTCGTACTATGGATTG
ATGATTGCAATTTTTTATCATGAAATAGGAATTCCTAGTAATCATAAGTCATCATCTTGT
GGTGATTACGTCCCTGCCCTTTGTACACACCGCCCGTCGCTCCTACCGATTGAGTGACCC
GGTGAACTTTCTGGACTATTGGCCCGCGCTTTATAGGAAGTTAAGCAAACCTTATCACTT
AGGGGAAGGAGAAGCCGTAACAAGGTTTCCG
>KX97Dyde
TCTAAGTATAAGTATATGGCGAAACTGCGAATGGCTCATTAAAAACAGGTTATAGTATAT
TTGATAATTTAGACGGATAACCGTTGGGAAACCAGAGCTAATACGTGCTTACGGGTGTAT
TTATTAGTTTGAGGAGTCATAATAACTGATCGGAGCGCACGCGCTAAATCTTTCTAGTTT
CTGCCCTATCAGCGATGGTAGTGTATTGGACTACCATGGCTATCACGGGTAACGGGGAAT
TAGGGTTCGATTCCGGAGAGGGAGCCTGAGAAACGGCTACCACACCTACGGGAGGCAGCA
GGCGCGTAAATTACCCAATCTTGACTCAGGGAGGGTAGTCACGAGAAATCTTAGATCTCA
ATTGGAGGGCAAGTCGGTGCCAGCAGCCGCGGTAACTCCAGCTCCAATAGTGTATCTTAA
TGCTGTTGCAGTTAAAAAGCTCGTAGTTGAATTTCTGCCTCATCCGCTTTGGAAGGGCAT
TTTACTTTGAAGAAATTAGAGTGTTCCAGGCAGGCTTTGCTTGAATACATCAGCATGGAA
TAATGGAATAGGACTTATTGGTTGTAATGATTAACAGGGACAGTTGGGGGCATTCGTATT
CATTTGTCAGAGGTGGAATTCTTGGATTAACTGAAGACGAACTAATGCGAAGGCATTTGC
CAAGGATGTTTTCATTAATCAAGAACGAAAGTTAGGGGATCAAAGACGCTTAGATACCGT
CGTAGTCCTAACTATAAACTATACCGACTAGGGATTGGCGGCCCTGTCAGCACCTAATGA
GAAATCAAAGTCTTTGGGTTCTGGGGGGAGTATGGTCGCAAGGCTGAAACTTAAAGGAAT
TGACGGAAGGGCACCACCAGGAGTGGAGCCTGCGGCTTAATTTGATTCAACACGGGGAAA
CTTACCAGGGCCAGACCTGAGTATGATTGACAGATTGAGAGCTTTTTCTTGATGACAGGG
ATGGTGGTGCATGGCCGTTCTTAGTTGGTGGAGTGATTTGTCCGGTTAATTCCCTTAACA
AACGAGACCTTAACCTGCTAAATCTTCTTAGAGGGACTTAAACACATGGAAGTTTAAGGC
AATAACAGGTCCGTGATGCCCTTAGAAGTCCTGGGCCGCACGCGTGCTACACTGACTCAC
TCAACAAGCCTAATCCGAAAGGGGGTGGGAAATCTACAAAGTGAGTCGTGCTATGGATTG
ATACTTGCAATTTTTTATCATGAAATAGGAACTCCTAGTAATCATAAGTCATCATCTTGT
GGTGATTACGTCCCTGCCCTTTGTACACACCGCCCGTCGCTCCTACCGAGAGTGATCCGG
TGAACTTTTTGGACATAGGAAGTTAAGCAAACCTTATCACTTAGAGGAAGGAGAAGTCGT
AACAAGGTT
>KY19Dysp
AACCTGGTTGATCCTGCCAGTAGCATATGCTTATCTTGGAGATTAAGCCATGCATGTCTA
AGTATAAATTATATATGGTGAAACTGCGAATGGCTCATTAAAACAGTTATAGTATATTTG
ATAATGTTTTTAGACGGATAACCGTTGGGAAACCAGAGCTAATACGTGCTTAAAGGCCTT
TGGGCTGTATTTATTAGTTTTTTCCAAGAACTTTCTTGTGATGAATCGTAATAACTGATC
GGATCGCGTTAAGTACGCGATAGATCTTGCTAGTTTCTGCCCTATCAGCTTTCGATGGTA
GTGTATTGGACTACCATGGCTATCACGGGTAACGGAGAATTAGGGTTCGATTCCGGAGAG
GGAGCCTGAGAAACGGCTACCACATCCACGGTAGGCAGCAGGCGCGTAAATTACCCAATC
TTGACTCAGGGAGGTAGTCACGAGAAATATTAGCTCGGTCTTCTTAGACTGAATACATTA
CGGGTTGAATATAGACCATTCTTCGAAATCAATTGGAGGGCAAGTCTGGTGCCAGCAGCC
GCGGTAACTCCAGCTCCAATAGTGTATCTTAACGTTGTTGCAGTTAAAAAGCTCGTAGTT
GAATTTCTGGGGGGGCTGCTTCGGTTAACGCCTGGTGGCCCCTTCATCCGCCTTGGAACT
AGGAAGGGTATTTAGTTACTGGCCTAGGGAAGTGGCATTTTACTTTGAAGAAATTAGAGT
GTTCATAGCAGGCTTTGCTTGAATATATCAGCATGGAATAATGGAATAGGACATCGTCCG
TCTCTTGGTGATTGGACATGTAATGATTAACAGGGACAGTTGGGGGCATTCGTATTCGTT
AGTCAGAGGTGAAATTCTTGGATTTAACGAAGACGAACTAATGCGAAAGCATTTGCCAAG
GATGTTTTCATTAATCAAGAACGAAAGTTAGGGGATCAAAGACGATTAGATACCGTCGTA
GTCCTAACTATAAACTATACCGACTAGGGATCGGCGGGCGGGTAGGCCCCCGTCGGCACC
TAATGAGAAATCAAAGTCTTTGGGTTCTGGGGGGAGTATGGTCGCAAGGCTGAAACTTAA
AGGAATTGACGGAAGGGCACCACCAGGAGTGGAGCCTGCGGCTTAATTTGACTCAACACG
GGGAAACTTACCAGGGCCAGACCTGAGTATGATTGACAGATTGAGAGCTTTTTCTTGATA
ACGGGGATGGTGGTGCATGGCCGTTCTTAGTTGGTGGAGTGATTTGTCCGGTTAATTCCC
TTAACAAACGAGACCTTAACCTGCTAAAATAGGAGCACTCATTTCTGGGTGTTACCTTCT
TAGAGGGACTATGTGATTTAAACGCATGGAAGTTTGAGGCAATAACAGGTCCGTGATGCC
CTTAGAAGTCCTGGGCCGCACGCGTGCTACACTGACTCATGCAACAAGTACTACCTAACC
CGAAAGGGGCCGGGAAATCTTTGCAACTTGAGTCGTGCTATGGATTGATGATTGCAATTT
TTTATCATGAAATAGGAATTCCTAGTAATCATAAGTCATCATCTTGTGGTGATTACGTCC
CTGCCCTTTGTACACACCGCCCGTCGCTCCTACCGATTGAGTGATCCGGTGAACTTTCTG
GACTATTGGCCCGCGCTATTTAGGAAGTTAAGTAAACCTTATCACTTAGAGGAAGGAGAA
GTCGTAACAAGGTTTCCGTAGGTGAACCTGCGGAAAGATCA
>KM63Dypa
AGCATATGCTTATCTTGGAGATTAAGCCATGCATGTCTAAGTATAAGTTATATACGGCGA
AACTGCGAATGGCTCATTAAAACAGTTATAGTATATTTGATAATGTTTTTATACGGATAA
CCGTTGGGAAACCAGAGCTAATACGTGCTTAAAGTCTTCGGATGTATTTATTAGTTATAA
ACCAATGGCATTGCCAATGTGATGAATCATAATAACTGATCGGAGCGCATTAGTATGCGC
TAAATCTTTCTAGTTTCTGCCCTATCAGCTTTCGATGGTAGTGTATTGGACTACCATGGC
GTTCACGGGTAACGGAGAATTAGGGTTCTGTTCCGGAGAGGGAGCCTGAGAAACGGCTAC
CACACCTACGGGAGGCAGCAGGCGCGTAAATTACCCAATCCTGACTCAGGGAGGTAGTCA
CGAGAAATCTTGGATCGGCCCAAGCTGGCTGAACACACGATGGATTGAATATAAACCATT
CTTTGAAATCAATTGGAGGGCAAGTCTGGTGCCAGCAGCCGCGGTAACTCCAGCTCCAAT
AGTGTATCTTAACGTTGTTGCAGTTAAAAAGCTCGTAGTTGAATTTCTGGGGGGGTGTTT
CAAGGTTCGTCCTGATTCTGCCCTCTCATCCGCTTTGGAACCAGGAGGGGTATTAAGTTA
TCGGCCTGGGGAAGGGGCATTTTACTTTGAAGAAATTAGAGTGTTCCAGGCAGGCTTTGC
TTGAATACATCAGCATGGAATAATGGAATAGGACAATGTTCATTTTATTGGCTATTGAAC
TTGTAATGATTAACAGGGACAGTTGGGGGCATTCGTATTCTGTTGTCAGAGGTGGAATTC
TTGGATTAACTGAAGACGAACTAATGCGAAAGCATTTGCCAAGGATGTTTTCATTAATCA
AGAACGAAAGTTAGGGGATCAAAGACGATTAGATACCGTCGTAGTCCTAACTATAAACTA
TACCGACTAGGGATTGGCAGGGGGATCGACCCCTGTCAGCACCTAATGAGAAATCAAAGT
CTTTGGGTTCTGGGGGGAGTATGGTCGCAAGGCTGAAACTTAAAGGAATTGACGGAAGGG
CACCACCAGGAGTGGAGCCTGCGGCTTAATTCGATTCAACACGGGGAAACTTACCAGGGC
CAGACCTGAGTATGATTGACAGATTGAGAGCTTTTTCTTGATGACGGGGATGGTGGTGCA
TGGCCGTTCTTAGTTGGTGGAGTGATTTGTCCGGTTAATTCCCTTAACAAACGAGACCTT
AACCTGCTAAACTAGGTGTGCTTATTTATTATGCATTACCTTCTTAGAGGGACTATGTGA
TCTAAACGCATGGAAGTTTGAGGCAATAACAGGTCCGTGATGCCCTTAGAAGTCCTGGGC
CGCACGCGTGCTACACTGACTCATGCAACAAGTATACCCTAATCCGAAAGGGGGTGGGAA
ATCTTTACAAAGTGAGTCGTGCTATGGATTGATACTTGCAATTTTTTATCATGAAATAGG
AATTCCTAGTAATCATAAGTCATCATCTTGTGGTGATTACGTCCCTGCCCTTTGTACACA
CCGCCCGTCGCTCCTACCGATTGAGTGATCCGGTGAACTTTTTGGACTATTCGCCCTTGC
TGGATAGGAAGTTAAGCAAACCTTATCACTTAGAGGAAG
>KM62Dyna
AGCATATGCTTATCTTGGAGATTAAGCCATGCATGTCTAAGTATAAGTTATATATGGCGA
AACTGCGAATGGCTCATTAAAACAGTTATAGTATATTTGATAATGTTTTTAGACGGATAA
CCGTTGGGAAACCAGAGCTAATACGTGCTTAAAGCCTTCGGGTGTATTTATTAGTTATAA
ACCAATAGCATTGCTAATGTGATGAATCATAATAACTGATCGGAGCGCGTTTGTACGCGC
TAAATCTTTCTAGTTTCTGCCCTATCAGCTTTCGATGGTAGTGTATTGGACTACCATGGC
TATCACGGGTAACGGAGAATTAGGGTTCGATTCCGGAGAGGGAGCCTGAGAAACGGCTAC
CACAACTACGGTAGGCAGCAGGCGCGTAAATTACCCAATCCTGACTCAGGGAGGTAGTCA
CGAGAAATCTTGGATCGGCCCAAGCTGGCTGAGTACACGATGGATTGAATATAAACCATT
CTTTGAAATCAATTGGAGGGCAAGTCTGGTGCCAGCAGCCGCGGTAACTCCAGCTCCAAT
AGTGTATCTTAACGTTGTTGCAGTTAAAAAGCTCGTAGTTGAATTTCTGGGGGGGTGTTT
CAAGGTACGTCCTGTTACTGCCCTCTCATCCGCTTTGGAACCAGGAGGGGTATTTAGTTA
TCGGCCTGGGGAAGGGGCATTTTACTTTGAAGAAATTAGAGTGTTCCAGGCAGGCTTTTG
CTTGAATACATCAGCATGGAATAATGGAATAGGACAATGTTCATTTTATTGGCTATTGAA
CTTGTAATGATTAACAGGGACAGTTGGGGGCATTCGTATTCATTTGTCAGAGGTGGAATT
CTTGGATTAACTGAAGACGAACTAATGCGAAAGCATTTGCCAAGGATGTTTTCATTAATC
AAGAACGAAAGTTAGGGGATCAAAGACGCTTAGATACCGTCGTAGTCCTAACTATAAACT
ATACCGACTAGGGATTGGCAGGGGGGAAGACCCCTGTCAGCACCTAATGAGAAATCAAAG
TCTTTGGGTTCTGGGGGGAGTATGGTCGCAAGGCTGAAACTTAAAGGAATTGACGGAAGG
GCACCACCAGGAGTTAACTCTTTGTTACATTGTAGCCAAAGGCTCGGCTCCAGTATGTGT
CCAGGGAATAGAGTGTCGCTTATTTAAGAAATATATTCCCTGGGTAAAGCACATGCTAGT
AAACACTTTGTGTTTGCAACACTGTCAAATTGCGGGAACCTGCTAAAGCTCTTAGCTACC
AACTCAGTGTAGAAATACGACTGAGGGCCGGGGTAATGACCTAGGATATGGTAAAAACGC
TAAGAGATGTACAATGCACAATCCGCAGCCAAGCTCTAAGGACTTCGGTCTAAGAGTGCA
GTTCAGAGACTAGACGGCAGTGGACTGGTTTTATAAATGAACTGGTTTAAGATATAGTCC
ATTTTACATTGAAAGATGTAATGTTGCTTAATAGAGCTTCTTAATGGGAGCCTGCGGCTT
AATTTGATTCAACACGGGGAAACTTACCAGGGCCAGACCTGAGTATGATTGACAGATTGA
GAGCTTTTTCTTGATGACAGGGATGGTGGTGCATGGCCGTTCTTAGTTGGTGGAGTGATT
TGTCCGGTTAATTCCTTTAACAAACGAGACCTTAACCTGCTAAACTAGATGCGCTTATTT
CTTAGGCGTTATCTTCTTAGAGGGACTATGTGATCTAAACACATGGAAGTTTGAGGCAAT
AACAGGTCCGTGATGCCCTTAGAAGTCCTGGGCCGCACGCGTGCTACACTGACTCACTCA
ACAAGTAAAACCTAATCCGAAAGGGGACGGGAAATCTTTACAACGTGAGTCGTGCTATGG
ATTGATACTTGCAATTTTTTATCATGAAATAGGAATTCCTAGTAATCATAAGTCATCATC
TTGTGGTGATTACGTCCCTGCCCTTTGTACACACCGCCCGTCGCTCCTACCGATTGAGTG
ATCCGGTGAACTTTTTGGACTATTCGCCTTTGCTGGATAGGAAGTTAAGCAAACCTTATC
ACTTAGAGGAAGGAGAAGTCGTAACAAGGTTTCGTATTTTGCATTCATAATGCAGGTTCA
CCAATACGGAAGCCTTTGCTGCCTGAAAAGGTATTCATCCCGACTTCTTCTATAGCAAAA
CAAAAATAAAGAATGAGTTTAAAAGCAAGAAGCGTTGCTTTAATGCAAAGCTACTACTTT
CTCAAATTGCGGGAAACTCCTAAAGCCTTTTGATACCGCGGTCTAAACGAAAGTTTAGAT
GCAGCAGATCGGGTAACACCCGATTGGATGGTAATAATTCAAAAGGATGTATAATGGACA
ATCCGCCTCCAAGCTCCTAAGGTTTACTAAGGAGAAGGTTCACAGACTGTAAGGGAAGGG
GTTTGTCTAAGACAAGCTTAAGAGTCAGTCGGTCCCCCATGAAAATGGAGTTGTGAGGAG
GAATGAGTGTAGGAAATGACACTCAGGAGAGCCTCATGATTATTGATCATCAATAAGGT
>KM61Dypr
AGCATATGCTTATCTTGGAGATTAAGCCATGCATGTCTAAGTATAAGTTATATATGGCGA
AACTGCGAATGGCTCATTAAAACAGTTATAGTATATTTGATAATGTTTTTATACGGATAA
CCGTTGGGAAACCAGAGCTAATACGTGCTTAAAGCCTTCGGGTGTATTTATTAGTTATAA
ACCAATAGCATTGCTAATGTGATGAATCATAATAACTGATCGGAGCGCGTCTGTACGCGC
TAAATCTTTCTAGTTTCTGCCCTATCAGCTTTCGATGGTAGTGTATTGGACTACCATGGC
TATCACGGGTAACGGAGAATTAGGGTTCGATTCCGGAGAGGGAGCCTGAGAAACGGCTAC
CACAACTACGGTAGGCAGCAGGCGCGTAAATTACCCAATCCTGACTCAGGGAGGTAGTCA
CGAGAAATCTTGAATCGGCCCAAGCTGGCTGAGTACATGATGGATTGAATATAAACCATT
CTTTGAAATCAATTGGAGGGCAAGTCTGGTGCCAGCAGCCGCGGTAACTCCAGCTCCAAT
AGTGTATCTTAACGTTGTTGCAGTTAAAAAGCTCGTAGTTGAATTTCTGAGGGGGTGTTT
CAAGGTACGTCCTGTTACTGCCCTCTCATCCGCTTTGGAACCAGGAGAGGTATTTAGTTA
CCGGCCTGGGGAAGGGGCATTTTACTTTGAAGAAATTAGAGTGTTCCAGGCAGGCTTTTG
CTTGAATACATCAGCATGGAATAATGGAATAGGACAATGTTCATTTTATTGGCTATTGAA
CTTGTAATGATTAACAGGGACAGTTGGGGGCATTCGTATTCATTTGTCAGAGGTGGAATT
CTTGGATTAACTGAAGACGAACTAATGCGAAAGCATTTGCCAAGGATGTTTTCATTAATC
AAGAACGAAAGTTAGGGGATCAAAGACGCTTAGATACCGTCGTAGTCCTAACTATAAACT
ATACCGACTAGGGATTGGCAGGGGGGATGACCCCTGTCAGCACCTAATGAGAAATCAAAG
TCTTTGGGTTCTGGGGGGAGTATGGTCGCAAGGCTGAAACTTAAAGGAATTGACGGAAGG
GCACCACCAGGAGTTAACACTTAGTTACATTAGTAGCCAAAGGCTCGGCTCCAGTATGTG
TCAAGGGAATAGAGTGCCGCTTATTTAAGAACATTATTCCCTTGGTAAAGCACATGCTAG
TGAACCTAACGGTTTGCAACACTGTCAAATTGCGGGAACATGCTAAAGCTCTTATAACCA
ACCTGATGTAGAAATACGATCAGGGGCCGGGGTAATGACCTAGGATATGGTAAAATCATA
AGAGATGTACAATGCACAATCCGCAGCCAAGCCCTAAGGATTTATCTATGGGTGCAGTTC
AGAGACTAAACGGCAGTGGACTTTTGAATATTGATTCATAGGTTTAAGATATAGTCCGTT
TTATATCGAAAGGTATAATGTTTGCTTAGCAGCTTTCTTAACGGGAGCCTGCGGCTTAAT
TTGATTCAACACGGGGAAACTTACCAGGGCCAGACCTGAGTATGATTGACAGATTGAGAG
CTTTTTCTTGATGACAGGGATGGTGGTGCATGGCCGTTCTTAGTTGGTGGAGTGATTTGT
CCGGTTAATTCCTTTAACAAACGAGACCTTAACCTGCTAAACTAGATGTGCTTATTTCTT
AGGCATTATCTTCTTAGAGGGACTATGTGATTTAAACACATGGAAGTTTGAGGCAATAAC
AGGTCCGTGATGCCCTTAGAAGTCCTGGGCCGCACGCGTGCTACACTGACTCATTCAACA
AGTAAAACCTAATCCGAAAGGGGACGGGAAATCTTTACAACATGAGTCGTGCTATGGATT
GATACTTGCAATTTTTTATCATGAAATAGGAATTCCTAGTAATCATAAGTCATCATCTTG
TGGTGATTACGTCCCTGCCCTTTGTACACACCGCCCGTCGCTCCTACCGATTGAGTGATC
CGGTGAACTTTTTGGACTATTCGCCCATTGCTGGATAGGAAGTTAAGCAAACCTTATCAC
TTAGAGGAAG
>KX94Dyse
GAAACTGCGAATGGCTCATTAAAACAGTTATAGTATATTTGATAATGCTTTTAGACGGAT
AACCATTGGGAAACTACAGCTAATACGTGCTTAAAGCCCTTTGGGGTGTATTTATTAGTT
ATAAATCGATGGTGTAAGCTTTCGTGATGAATCATAATAACTGATCGGAGCGTACTATTG
TACGCTAAATCTTTCTAGTTTCTGCCCTATCAGCTTTCGATGGTAGTGTATTGGACTACC
ATGGCTTTCACGGGTAACGGAGAATTAGGGTTCGATTCCGGAGAGGGAGCCTGAGAAACG
GCTACCACATCTATGGTAGGCAGCAGGCGCGTAAATTACCCAATCCTGACTCAGGGAGGT
AGTCACGAGAAATATTTTAGCCACTTAGGTGGAAGGAATATGGAATAAATATAAACCATT
TTTTGAATCCATTGGAGGGCAAGTCTGGTGCCAGCAGCCGCGGTAATTCCAGCTCCAATA
GTGTATCTTAACGTTGTTGCAGTTAAAAAGCTCGTAGTTGAATTTCTGTAGTGAAGGGAC
TATGGTTTGCCCAGGTCTTTCGCTGCATCCGCTTTGGAATCGAGAGGGGTATTCAGTTAT
CGGCTCGGTAGAAGAGGCATTTTACTTTGAAGAAATTAGAGTGTTCCAAGCAGGCTTTCG
CTTGAATACATCAGCATGGAATAATGGAATAGGACGTTCTGAATTTTAGAGATTGGTTCG
AACGTAATGATTAACAGGGACAGTTGGGGGCATTCGTATTCATTAGTCAGAGGTGAAATT
CTTGGATTTATTGAAGACGAGCTAATGCGAAAGCATTTGCCAAGGATGTTTTCATTAATC
AAGAACGAAAGTTGGGGGATCAAAGACGATTAGATACCGTCGTAGTCCTAACTATAAACT
ATACCGACTAGGGATTGGCGGGGGGTAGGCCCCTGTCAGCACCTAATGAGAAATCAAAGT
CTTTGGGTTCTGGGGGGAGTATGGTCGCAAGGCTGAAACTTAAAGGAATTGACGGAAGGG
CACCACCAGGAGTGGAGCCTGCGGCTTAATTTGACTCAACACGGGGAAACTTACCAGGGC
CAGACCTGAGTATGATTGACAGATTGAGAGTTTTTTCTTGATAACGGGGATGGTGGTGCA
TGGCCGTTCTTAGTTGGTGGAGTGATTTGTCCGGTTAATTCCCTTAACAAACGAGACCTT
AACCTGCTAAACTAGACGCCGTTTCTTAAAGCGGTTGTCTTCTTAGAGGGACTATGTGGT
TTAAACGCATGGAAGTTTGAGGCAATAACAGGTCCGCGATGCCCTTAGAAGTCCTGGGCC
GCACGCGTGCTACACTGACTCATTCACCAAGTATAACCTAACTCGAAAGAGGCTGGGAAA
TCTTTACAAAGTGAGTCGTGCTATGGATTGACACTTGCAATTTTTTGTCATGAAATAGGA
ATTCCTAGTAATCATAAGTCATCATCTTGTGGTGATTACGTCCCTGCCCTTTGTACACAC
CGCCCGTCGCTCCTACCGATTGAGTGATCCGGTGAACTTTCTGGACATGGCTCGCGCTAA
TGGAAGTTAAGCAAATCTTATCACTTAGAGGAAGGAGAAGTCGTAACAAGGTTTCCGTAG
GTGAACTGCAGAAGGATCA
>KX93Dyov
TAACCTGGTTGATCCTGCCAGTAGCATATGCTTATCTTGGAGATTAAGCCATGCATGTCT
AAGTATAAGTTATATATGGCGAAACTGCGAATGGCTCATTAAAACAGTTATAGTATATTT
GATAATGCTTTTAGATGGATAACCGTCGGGAAACCAGAGCTAATACGTGCTTTAAAGCCC
TTTGGGGTGTATTTATTAGTTATAAACCATGAAATATCATGTGATGAATCGTAATAACTG
ATCGGAGCGCATTGAGTATGCGCTAAATCTTTCTAGTTTCTGCCCTATCAGCTTTCGATG
GTAGTGTATTGGACTACCATGGCGATCACGGGTAACGGAGAATTAGGGTTCGATTCCGGA
GAGGGAGCCTGAGAAACGGCTACCACATCCACGGTAGGCAGCAGGCGCGTAAATTACCCA
ATCCTGACTCAGGGAGGTAGTCACGAGAAATATTCGATCAGCCCTTTGTTGGTTGTGAGT
ATATATGGATTGAACATAAACCGTTCTTTGAAATCAATTGGAGGGCAAGTCTGGTGCCAG
CAGCCGCGGTAACTCCAGCTCCAATAGTGTATATTAACGTTGTTGCAGTTAAAAAGCTCG
TAGTTGAATTTCTGGGGGGGCTGCCATCGACATTGTCATGGTGGCCCTTTCATCCGCCTT
GGAATCAGGAAGGGTATTAATTTACTGGCCTGTGGAAGTGGCATTTTACTTTGAAGAAAT
TAGAGTGTTCCAGGCAAGCCTTTGCTTGAATACATCAGCATGGAATAATGGAATAGGACA
TCGTTCATTTTTTTGGTGATGAACATGTAATGATTAACAGGGACAGTTGGGGGCATTCGT
ATTCTGTTGTCAGAGGTGAAATTCTTGGATTAGCTGAAGACGAACTAATGCGAAAGCATT
TGCCAAGGATGTTTTCATTAATCAAGAACGAAAGTTAGGGGATCAAAGACGATTAGATAC
CGTCGTAGTCCTAACTATAAACTATACCGACTAGGGATTGGCAGAGGGAATTGTCCTCTG
TCAGCACCTAATGAGAAATCAAAGTCTTTGGGTTCTGGGGGGAGTATGGTCGCAAGGCTG
AAACTTAAAGGAATTGACGGAAGGGCACCACCAGGAGTGGAGCCTGCGGCTTAATTTGAC
TCAACACGGGGAAACTTACCAGGGCCAGACCTGAGTATGATTGACAGATTGAGAGCTTTT
TCTTGATAACGGGGATGGTGGTGCATGGCCGTTCTTAGTTGGTGGAGTGATTTGTCCGGT
TAATTCCCTTAACAAACGAGACCTTAACCTGCTAAACTAGGCGCACTTCTTTCGAGGTGT
TGCCTTCTTAGAGGGACTATGTGAGTTAAACGCATGGAAGTTTGAGGCAATAACAGGTCC
GTGATGCCCTTAGAAGTCCTGGGCCGCACGCGTGCTACAATGACTCATTCACCAAGCCTA
CCTAACCCGAAAGGGGACGGGAAATCTTTTTAAAGTGAGTCGTACTATGGATTGATGCTT
GCAATTTTTCATCATGAAATAGGAATTCCTAGTAATCATAAGTCATCATCCTGTGGTGAT
TACGTCCCTGCCCTTTGTACACACCGCCCGTCGCTCCTACCGATTGAGTGATCCGGTGAA
CTTTCTGGATAATTGACCCTAGTCAGCTTAGAAGTTAAGTAAACCTTATCACTTAGAGGA
AGGAAAAGTCGTAACAAGGTTTCCGTAGGTGAACCTGCAGAAGGATCAA
>KM05Dyde
AGTATAAATTATATATGGTGAAACTGCGAATGGCTCATTAAAACAGTTATAGTATATTTG
ATGATGTTTTTAGACGGATAACCGTTGGGAAACCAGAGCTAATACGTGCTTATAATACCT
TCGGGTAGTATTTATTAGTTTTTAACCAAGAACTTTCTTGTGATGAATCGTAATAACTGA
TCGGATCGCATTAAGTATGCGATAAATCTTGCTAGTTTCTGCCCTATCAGCTTTCGATGG
TAGTGTATTGGACTACCATGGCTATCACGGGTAACGGAGAATTAGGGTTCGATTCCGGAG
AGGGAGCCTGAGAAACGGCTACCACATCCACGGTAGGCAGCAGGCGCGTAAATTACCCAA
TCTTGACTCAGGGAGGTAGTCACGAGAAATATTAGCTCGGCCATCACTGGCTGAATACAT
TATGGGTTGAATATAGACCATTCTTCGAAATCAATTGGAGGGCAAGTCTGGTGCCAGCAG
CCGCGGTAACTCCAGCTCCAATAGTGTATCTTAACGTTGTTGCAGTTAAAAAGCTCGTAG
TTGAATTTCTGGGGGGGCTGCTTTGGCTAACGCCTGGCGGCCCCTTCATCCGCCTTGGAA
CCAGGAAGGGTATTTATTTACTGGCCTGGGGAAGTGGCATTTTACTTTGAAGAAATTAGA
GTGTTCATAGCAGGCTATTGCTTGAATATATCAGCATGGAATAATGGAATAGGACATCGT
CCGTCTCTTGGTGATTGGACATGTAATGATTAACAGGGACAGTTGGGGGCATTCGTATTC
GTTAGTCAGAGGTGAAATTCTTGGATTTGACGAAGACGAACTAATGCGAAAGCATTTGCC
AAGGATGTTTTCATTAATCAAGAACGAAAGTTAGGGGATCAAAGACGATTAGATACCGTC
GTAGTCCTAACTATAAACTATACCGACTAGGGATTGGCGGGGGGATAGGCCCCCGTCAGC
ACCTAATGAGAAATCAAAGTCTTTGGGTTCTGGGGGGAGTATGGTCGCAAGGCTGAAACT
TAAAGGAATTGACGGAAGGGCACCACCAGGAGTGGAGCCTGCGGCTTAATTTGACTCAAC
ACGGGGAAACTTACCAGGGCAAGACCTGAGTATGATTGACAGATTGAGAGCTTTTTCTTG
ATAACGGGGATGGTGGTGCATGGCCGTTCTTAGTTGGTGGAGTGATTTGTCCGGTTAATT
CCCTTAACAAACGAGACCTTAACCTGCTAAACTAGGAGCTCCTACTTTAGGAGTTACCTT
CTTAGAGGGACTATGTGATTTAAACGCATGGAAGTTTGAGGCAATAACAGGTCCGTGATG
CCCTTAGAAGTCCTGGGCCGCACGCGTGCTACACTGACTCATGCAACAAGTAATACCTAA
CCCGAAAGGGGCCGGGAAATCTTTGCAACGTGGGTCGTGCTATGGATTGATGATTGCAAT
TTTTCATCATGAAATAGGAATTCCTAGTAATCATAAGTCATCATCTTGTGGTGATTACGT
CCCTGCCCTTTGTACACACCGCCCGTCGCTCCTACCGATTGAGTGATCCGGTGAACTTTC
TGGACTATTGGCCCGCGCTTTATAGGAAGTTAAGTAAACCTTATCACTTAGAGGAAGGAG
AAGTCGTAACAAGGTTTCCGTAGGTGAACCTGCGGAAGGATCA
>KC99Spka
AATCTGGTTGATTCTGCCAGTAGCATATGCTTATCTTGGAGATTAAGCCATGCATGTCTA
AGTATAAGTTATATACGGCGAAACTGCGAATGGCTCATTAAAACAGTTATAGTATATTTG
ATAATGTTTTTATACGGATAACCGTTGGGAAACCAGAGCTAATACGTGCTTAAAGCCTTC
GGGTGTATTTATTAGTTATAAACCAATGGCATTGCCAATGTGATGAATCATAATAACTGA
TCGGAGCGCATTTGTATGCGCTAAATCTTTCTAGTTTCTGCCCTATCAGCTTTGATGGTA
GTGTATTGGACTACCATGGCTATCACGGGTAACGGAGAATTAGGGTTCTATTCCGGAGAG
GGAGCCTGAGAAACGGCTACCACACCTACGGGAGGCAGCAGGCGCGTAAATTACCCAATC
CTGACTCAGGGAGGTAGTCACGAGAAATCTTGGATCGGCCCAAGCTGGCTGAGTACACGA
TGGATTGAATACAAACCATTCTTTGAAATCAATTGGAGGGCAAATCTGGTGCCAGCAGCC
GCGGTAACTCCAGCTCCAATAGTGTATCTTAACGTTGTTGCAGTTAAAAAGCTCGTAGTT
GAATTTCTGGGGGGGTGTTTCAAGGTTCGTCCTGTTACTGCCCTCTCATCCGCTTTGGAA
CCAGGAGGGGTATTTAGTTATCGGCCTGGGGAAGGGGCATTTTACTTTGAAGAAATTAGA
GTGTTCCAGGCAGGCTTTGCTTGAATACATCAGCATGGAATAATGGAATAGGACAATGTT
CATTTTATTGGCTATTGAACTTGTAATGATTAACAGGGACAGTTGGGGGCATTCGTATTC
ATTTGTCAGAGGTGGAATTCTTGGATTAACTGAAGACGAACTAATGCGAAAGCATTTGCC
AAGGATGTTTTCATTAATCAAGAACGAAAGTTAGGGGATCAAAGACGATTAGATACCGTC
GTAGTCCTAACTATAAACTATACCGACTAGGGATTGGCAGGGGGACAGACCCCTGTCAGC
ACCTAATGAGAAATCAAAGTCTTTGGGTTCTGGGGGGAGTACGGTCGCAAGGCTGAAACT
TAAAGGAATTGACGGAAGGGCACCACCAGGAGTGGAGCCTGCGGCTTAATTTGATTCAAC
ACGGGGAAACTTACCAGGGCCAGACCTGAGTATGATTGACAGATTGAGAGCTTTTTCTTG
ATGACGGGGATGGTGGTGCATGGCCGTTCTTAGTTGGTGGAGTGATTTGTCCGGTTAATT
CCCTTAACAAACGAGACCTTAACCTGCTAAACTAGGTGTGCTTATTTCTTATGCATTACC
TTCTTAGAGGGACTATGTGATCTAAACACATGGAAGTTTGAGGCAATAACAGGTCCGTGA
TGCCCTTAGAAGTCCTGGGCCGCACGCGTGCTACACTGACTCATTCAACAAGTATAACCT
AATCCGAAAGGGGACGGGAAATCTTTACAACGCGAGTCGTGCTATGGATTGATGTTTGCA
ATTTTTTATCATGAAATAGGAATTCCTAGTAATCATAAGTCATCATCTTGTGGTGATTAC
GTCCCTGCCCTTTGTACACACCGCCCGTCGCTCCTACCGATTGAGTGGTCCGGTGAACTT
TTTGGACTATTCGCCCTTAGCTGGATAGGAAGTTAAGCAAACCTTATCACTTAGAGGAAG
GAGAAGTCGTAACAAGGTTTCCGTAGGTGAACCTGCAGAAGGATCA
>KC93Dycr
AACCTGGTTGATCCTGCCAGTAGCATATGCTTATCTTGGAGATTAAGCCATGCATGTCTA
AGTATAAATTATATATGGTGAAACTGCGAATGGCTCATTAAAACAGTTATAGTATATTTG
ATGATGTTTTTATACGGATAACCGTTGGGAAACCAGAGCTAATACGTGCTTATAATACCT
TTTGGTAGTATTTATTAGTTTTAACCAAGACCTTTCTTGTGATGAATCGTTATAACTGAT
CGGATCGCATTAAGTATGCGATAAATCTTGCTAGTTTCTGCCCTATCAGCTTTCGATGGT
AGTGTATTGGACTACCATGGCTATCACGGGTAACGGAGAATTAGGGTTCGATTCCGGAGA
GGGAGCCTGAGAAACGGCTACCACATCCACGGTAGGCAGCAGGCGCGTAAATTACCCAAT
CTTGACTCAGGGAGGTAGTCACGAGAAATATTAGATCGGGCATTACGCCTGAATACATTA
TGGGTTGAATATAGACCATTCTTCGAAATCAATTGGAGGGCAAGTCTGGTGCCAGCAGCC
GCGGTAACTCCAGCTCCAATAGTGTATCTTAACGTTGTTGCAGTTAAAAAGCTCGTAGTT
GAATTTCTGGGGGGGGCGCTTTGGTCATCGGCCGGGTGCCCCTCTCATCCGCCTTGGAAC
TAGGAAGGGTATTTAGTTACTGGCCTAGGGAAGTGGCATTTTACTTTGAAGAAATTAGAG
TGTTCATAGCAGGCTTTTGCTTGAATATATCAGCATGGAATAATGGAATAGGACATCGTC
CGTCTCTTGGTGATTGGACATGTAATGATTAACAGGGACAGTTGGGGGCATTCGTATTCG
TTAGTCAGAGGTGAAATTCTTGGATTTAACGAAGACGAACTAATGCGAAAGCATTTGCCA
AGGATGTTTTCATTAATCAAGAACGAAAGTTAGGGGATCAAAGACGATTAGATACCGTCG
TAGTCCTAACTATAAACTATACCGACTAGGGATCGGCGGGGGGCAGGCCCCCGTCGGCAC
CTAATGAGAAATCAAAGTCTTTGGGTTCTGGGGGGAGTATGGTCGCAAGGCTGAAACTTA
AAGGAATTGACGGAAGGGCACCACCAGGAGTGGAGCCTGCGGCTTAATTTGACTCAACAC
GGGGAAACTCACCAGGGCAAGACCTGAGTATGATTGACAGATTGAGAGCTTTTTCTTGAT
AACGGGGATGGTGGTGCATGGCCGTTCTTAGTTGGTGGAGTGATTTGTCCGGTTAATTCC
CTTAACAAACGAGACCTTAACCTGCTAAACTAGGCGCCGTTATTTCTAGCGGTAGCCTTC
TTAGAGGGACTATGTGAATTAAACGCATGGAAGTTTGAGGCAATAACAGGTCCGTGATGC
CCTTAGAAGTCCTGGGCCGCACGCGTGCTACACTGACTCATGCAACAAGTACTACCTAAC
CCGAAAGGGGACGGGAAATCTTTGCAACTTGAGTCGTACTATGGATTGATGCTTGCAATT
TTTCATCATGAAATAGGAATTCCTAGTAATCATAAGTCATCATCTTGTGGTGATTACGTC
CCTGCCCTTTGTACACACCGCCCGTCGCTCCTACCGATTGAGTGATCCGGTGAACTTTCT
GGACTATTGGCCCGCGCTTTATAGGAAGTTAAGCAAACCTTATCACTTAGAGGAAGGAGA
AGTCGTAACAAGGTTTCCGTAGGTGAACCTGAG
>KC92Dycr
AACCTGGTTGATCCTGCCAGTAGCATATGCTTATCTTGGAGATTAAGCCATGCATGTCTA
AGTATAAATTATATATGGTGAAACTGCGAATGGCTCATTAAAACAGTTATAGTATATTTG
ATGATGTTTTTATACGGATAACCGTTGGGAAACCAGAGCTAATACGTGCTTATAATACCT
TTTGGTAGTATTTATTAGTTTTAACCAAGACCTTTCTTGTGATGAATCGTTATAACTGAT
CGGATCGCATTAAGTATGCGATAAATCTTGCTAGTTTCTGCCCTATCAGCTTTCGATGGT
AGTGTATTGGACTACCATGGCTATCACGGGTAACGGAGAATTAGGGTTCGATTCCGGAGA
GGGAGCCTGAGAAACGGCTACCACATCCACGGTAGGCAGCAGGCGCGTAAATTACCCAAT
CTTGACTCAAGGAGGTAGTCACGAGAAATATTAGATCGGGCAATACGCCTGAATACATTA
TGGGTTGAGTATAGACCATTCTTCGAAATCAATTGGAGGGCAAGTCTGGTGCCAGCAGCC
GCGGTAACTCCAGCTCCAATAGTGTATCTTAACGTTGTTGCAGTTAAAAAGCTCGTAGTT
GAATTTCTGGGGGGGATGCTTTGGTCACCGGCCGGGCGTCCCTTTCATCCGCCTTGGAAC
TAGGAAGGGTATTTAGTTACTGGCCTAGGGAAGTGGCATTTTACTTTGAAGAAATTAGAG
TGTTCATAGCAGGCTCTTGCTTGAATATATCAGCATGGAATAATGGAATAGGACATCGTC
CGTCTCTTGGTGATTGGACATGTAATGATTAACAGGGACAGTTGGGGGCATTCGTATTCG
TTAGTCAGAGGTGAAATTCTTGGATTTAACGAAGACGAACTAATGCGAAAGCATTTGCCA
AGGATGTTTTCATTAATCAAGAACGAAAGTTAGGGGATCAAAGACGATTAGATACCGTCG
TAGTCCTAACTATAAACTATACCGACTAGGGATCGGCGGGGGGCAGGCCCCCGTCGGCAC
CTAATGAGAAATCAAAGTCTTTGGGTTCTGGGGGGAGTATGGTCGCAAGGCTGAAACTTA
AAGGAATTGACGGAAGGGCACCACCAGGAGTGGAGCCTGCGGCTTAATTTGACTCAACAC
GGGGAAACTCACCAGGGCAAGACCTGAGTATGATTGACAGATTGAGAGCTTTTTCTTGAT
AACGGGGATGGTGGTGCATGGCCGTTCTTAGTTGGTGGAGTGATTTGTCCGGTTAATTCC
CTTAACAAACGAGACCTTAACCTGCTAAACTAGGCGCCGTTATTTCTAGCGGTAGCCTTC
TTAGAGGGACTATGTGAATTAAACGCATGGAAGTTTGAGGCAATAACAGGTCCGTGATGC
CCTTAGAAGTCCTGGGCCGCACGCGTGCTACACTGACTCATGCAACAAGTAATACCTAAC
CCGAAAGGGGACGGGAAATCTTTGCAACTTGAGTCGTACTATGGATTGATGCTTGCAATT
TTTCATCATGAAATAGGAATTCCTAGTAATCATAAGTCATCATCTTGTGGTGATTACGTC
CCTGCCCTTTGTACACACCGCCCGTCGCTCCTACCGATTGAGTGATCCGGTGAACTTTCT
GGACTATTGGCCCGCGCTTTATAGGAAGTTAAGCAAACCTTATCACTTAGAGGAAGGAGA
AGTCGTAACAAGGTTTCCGTAGGTGAACCTGCAGAAGGATCA
>KC91Dyco
AACCTGGTTGATCCTGCCAGTAGCATATGCTTATCTTGGAGATTAAGCCATGCATGTCTA
AGTATAAATTATATATGGTGAAACTGCGAATGGCTCATTAAAACAGTTATAGTATATTTG
ATAATGTTTTTATACGGATAACCGTTGGGAAACCAGAGCTAATACGTGCTTATAATACCT
TTTGGTAGTATTTATTAGTTTTTAACCAAGAACTTTCTTGTGATGAATCGTAATAACTGA
TCGGATCGCATTAAGTATGCGATAAATCTTGCTAGTTTCTGCCCTATCAGCTTTCGATGG
TAGTGTATTGGACTACCATGGCTATCACGGGTAACGGAGAATTAGGGTTCGATTCCGGAG
AGGGAGCCTGAGAAACGGCTACCACATCCACGGTAGGCAGCAGGCGCGTAAATTACCCAA
TCTTGACTCAGGGAGGTAGTCACGAGAAATATTAGCTTGGCCTTCACGGGCTAAATACAT
TATGGGTTGAATATAGACCATTCTTCGAAATCAATTGGAGGGCAAGTCTGGTGCCAGCAG
CCGCGGTAACTCCAGCTCCAATAGTGTATCTTAACGTTGTTGCAGTTAAAAAGCTCGTAG
TTGAATTTCTGGGGGGGCCGCTTCGGTTAACGCCTGGTGGCCCTTTCATCCGCCTTGGAA
CTAGGATGGGTATTTAGTTACTGGCCTAGGGAAGTGGCATTTTACTTTGAAGAAATTAGA
GTGTTCATAGCAGGCTCTTGCTTGAATATATCAGCATGGAATAATGGAATAGGACATCGT
CCGTCTCTTGGTGACTGGACATGTAATGATTAACAGGGACAGTTGGGGGCATTCGTATTC
GTTAGTCAGAGGTGATATTCTTGGATTTAACGAAGACGAACTAATGCGAAAGCATTTGCC
AAGGATGTTTTCATTAATCAAGAACGAAAGTTAGGGGATCAAAGACGATTAGATACCGTC
GTAGTCCTAACTATAAACTATACCGACTAGGGATTGGCGGGGGATCGGCCCCCGTCAGCA
CCTAATGAGAAATCAAAGTCTTTGGGTTCTGGGGGGAGTATGGTCGCAAGGCTGAAACTT
AAAGGAATTGACGGAAGGGCACCACCAGGAGTGGAGCCTGCGGCTTAATTTGACTCAACA
CGGGGAAACTTACCAGGGCCAGACCTGAGTATGATTGACAGATTGAGAGCTTTTTCTTGA
TAACGGGGATGGTGGTGCATGGCCGTTCTTAGTTGGTGGAGTGATTTGTCCGGTTAATTC
CCTTAACAAACGAGACCTTAACCTGCTAAACTAGGAGCTGTTATTTTTAGCAGTTACCTT
CTTAGAGGGACTATGTGAGTTAAACGCATGGAAGTTTGAGGCAATAACAGGTCCGTGATG
CCCTTAGAAGTCCTGGGCCGCACGCGTGCTACACTGACTCATGCAACAAGTAATACCTAA
CCCGAAAGGGGACGGGAAATCTTTGCAACGTGAGTCGTACTATGGATTGATGATTGCAAT
TTTTTATCATGAAATAGGAATTCCTAGTAATCATAAGTCATCATCTTGTGGTGATTACGT
CCCTGCCCTTTGTACACACCGCCCGTCGCTCCTACCGATTGAGTGATCCGGTGAACTTTC
TGGACTATTGGCCCGCGCTTTATAGGAAGTTAAGCAAATCTTATCACTTAGAGGAAGGAG
AAGTCGTAACAAGGTTTCCGTAGGTGAACCTGCAGAAGGATCA
>KC90Dyla
AACCTGGTTGATCCTGCCAGTAGCATATGCTTATCTTGGAGATTAAGCCATGCATGTCTA
AGTATAAGTTATATACGGCGAAACTGCGAATGGCTCATTAAAACAGTTATAGTATATTTG
ATAATGCTTTTAGACGGATAACCGTTGGGAAACCAGAGCTAATACGTGCTTAAAGCCCCT
TGGGGTGTATTTATTAGTTATAAATCAATGGCTTCGGCCGTTGTGATGAATCATAATAAC
TGATCGGAGCGCATTAGTATGCGCTAAATCTTTCTAGTTTCTGCCCTATCAGCTTTCGAT
GGTAGTGTATTGGACTACCATGGCTATCACGGGTAACGGAGAATTAGGGTTCGATTCCGG
AGAGGGAGCCTGAGAAACGGCTACCACATCTATGGTAGGCAGCAGGCGCGTAAATTACCC
AATCCTGACTCAGGGAGGTAGTCACGAGAAATATTTTACCGGATCTTAGTAATCTGAAAA
AGTATGGAATCAATATAGACCATTTTTTGATCAATTGGGGGGCAAGTCTGGTGCCAGCAG
CCGCGGTAACTCCAGCTCCAATAGTGTATCTTAACGTTGTTGCAGTTAAAAAGCTCGTAG
TTGAATTTCTGTATGCGGGGGGTGGAGGTTTTACCTTGCCAACTCATACATCCGCTTTGG
ATCTTGGATGGGCGTTTAGTCGTCGGCCAAGAAGAAGAGGCATTTTACTTTGAAGAAATT
AGAGTGTTCCAGGCAGGCTTTGCTTGAATACATCAGCATGGAATAATGGAATAGGACGAT
GTAAATTTAATTGGTTGATTTACACGTAATGATTAACAGGGACAGTTGGGGGCATTCGTA
TTCGTTAGTCAGAGGTGAAATTCTTGGATTTAACGAAGACGAACTAATGCGAAAGCATTT
GCCAAGGATGTTTTCATTAATCAAGAACGAAAGTTAGGGGATCAAAGACGATTAGATACC
GTCGTAGTCCTAACTATAAACTATACCGACTAGGGATTGGCGGGGGTTAGGCCCCTGTCA
GCACCTAATGAGAAATCAAAGTCTTTGGGTTCTGGGGGGAGTATGGTCGCAAGGCTGAAA
CTTAAAGGAATTGACGGAAGGGCACCACCAGGAGTGGAGCCTGCGGCTTAATTTGACTCA
ACACGGGGAAACTTACCAGGGCAAGACCTGAGTATGATTGACAGATTGAGAGCTTTTTCT
TGATAATGGGGATGGTGGTGCATGGCCGTTCTTAGTTGGTGGAGTGATTTGTCCGGTTAA
TTCCCTTAACAAACGAGACCTTAACCTGCTAAACTAGATGCGCTTTGATAAAGGCGTTAT
CTTCTTAGAGGGACTATGTGATTTAAACGCATGGAAGTTTGAGGCAATAACAGGTCCGTG
ATGCCCTTAGAAGTCCTGGGCCGCACGCGTGCTACACTGACTCGTTCACCAAGTATTACC
TAACTCGAAAGAGGGTGGGAAATCTTTACAACACGAGTCGTGCTATGGATTGACAATTGC
AATTTTTTGTCATGAAATAGGAATTCCTAGTAATCATAAGTCATCATCTTGTGGTGATTA
CGTCCCTGCCCTTTGTACACACCGCCCGTCGCTCCTACCGATTGAGTGATCCGGTGAACT
TTCTGGACTATTGGCCCGCGCTGAATAGGAAGTTAAGCAAATCTTATCACTTAGAGGAAG
GAGAAGTCGTAACAAGGTTTCCGTAGGTGAACCTGCAGAAGGATCA
>KC88Dycr
AACCTGGTTGATCCTGCCAGTAGCATATGCTTATCTTGGAGATTAAGCCATGCATGTCTA
AGTATAAATTATATATGGTGAAACTGCGAATGGCTCATTAAAACAGTTATAGTATATTTG
ATAATGTTTTTAGACGGATAACCGTTGGGAAACCAGAGCTAATACGTGCTTAAAGGCCTT
TGGGCTGTATTTATTAGTTTTTTCCAAGAACTTTCTTGTGATGAATCGTAATAACTGATC
GGATCGCGTTAAGTACGCGATAAATCTTGCTAGTTTCTGCCCTATCAGCTTTCGATGGTA
GTGTATTGGACTACCATGGCTATCACGGGTAACGGAGAATTAGGGTTCGATTCCGGAGAG
GGAGTCTGAGAAACGGCTACCACATCCACGGTAGGCAGCAGGCGCGTAAATTACCCAATC
TTGACTCAGGGAGGTAGTCACGAGAAATATTAGCTCGGTCTTCTTAGACTGAATACATTA
CGGGTTGAATATAGACCATTCTTCGAAATCAATTGGAGGGCAAGTCTGGTGCCAGCAGCC
GCGGTAACTCCAGCTCCAATAGTGTATCTTAACGTTGTTGCAGTTAAAAAGCTCGTAGTT
GAATTTCTGGGGGGGCTGCTTCGGTTAACGCCTGGTGGCCCCTTCATCCGCCTTGGAACT
AGGAAGGGTATTTAGTTACTGGCCTAGGGAAGTGGCATTTTACTTTGAAGAAATTAGAGT
GTTCATAGCAGGCTTTGCTTGAATATATCAGCATGGAATAATGGAATAGGACATCGTCCG
TCTCTTGGTGATTGGACATGTAATGATTAACAGGGACAGTTGGGGGCATTCGTATTCGTT
AGTCAGAGGTGAAATTCTTGGATTTAACGAAGACGAACTAATGCGAAAGCATTTGCCAAG
GATGTTTTCATTAATCAAGAACGAAAGTTAGGGGATCAAAGACGATTAGATACCGTCGTA
GTCCTAACTATAAACTATACCGACTAGGGATCGGCGGGCGGGTAGGCCCCCGTCGGCACC
TAATGAGAAATCAAAGTCTTTGGGTTCTGGGGGGAGTATGGTCGCAAGGCTGAAACTTAA
AGGAATTGACGGAAGGGCACCACCAGGAGTGGAGCCTGCGGCTTAATTTGACTCAACACG
GGGAAACTTACCAGGGCCAGACCTGAGTATGATTGACAGATTGAGAGCTTTTTCTTGATA
ACGGGGATGGTGGTGCATGGCCGTTCTTAGTTGGTGGAGTGATTTGTCCGGTTAATTCCC
TTAACAAACGAGACCTTAACCTGCTAAAATAGGAGCACTCATTTCTGGGTGTTACCTTCT
TAGAGGGACTATGTGATTTAAACGCATGGAAGTTTGAGGCAATAACAGGTCCGTGATGCC
CTTAGAAGTCCTGGGCCGCACGCGTGCTACACTGACTCATGCAACAAGTACTACCTAACC
CGAAAGGGGCCGGGAAATCTTTGCAACTTGAGTCGTGCTATGGATTGATGATTGCAATTT
TTTATCATGAAATAGGAATTCCTAGTAATCATAAGTCATCATCTTGTGGTGATTACGTCC
CTGCCCTTTGTACACACCGCCCGCCGCTCCTACCGATTGAGTGATCCGGTGAACTTTCTG
GACTATTGGCCCGCGCTATTTAGGAAGTTAGGTAAACCTTATCACTTAGAGGAAGGAGAA
GTCGTAACAAGGTTTCCGTAGGTGAACCTGCAGAAGGATCA
>KC82Agli
TTATGCAGATACCGTTGGGAAACCAGAGCTAATACGTGCAAAATGCCTATGGCAGTATTT
ATTAGTTATAAGCCAATCGCTTCGGCGTTTGTGAGGAGTCATAATAACTGATCGAAGCGC
ACTGGTGTGCGCTAAATCTTTCTAGTTTCTGCCCTATCAGCTTTCGATGGTAGTGTATTG
GACTACCATGGCTATCACGGGTAACGGAGAATTAGGGTTCGATTCCGGAGAGGGAGCCTG
AGAAACGGCTACCACATCCACGGCAGGCAGCAGGCGCGTAAATTACCCAATCTTGACTCA
GGGAGGTAGTCACGAGACATATAGGATCGGCACCCAAAGTGCTGAGGTTTATATGGGTTG
AATATAAAACATTTTTCGAAATCCATTGGAGGGCAAGTCTGGTGCCAGCAGCCGCGGTAA
CTCCAGCTCCAATAGTGTATCTTAATGTTGTTGCAGTTAAAAAGCTCGTAGTTGAATTTC
TGGTGGGTTGGTCGCCCCTCGGGGTTGATCTTGACCACACCATCCGCCCCGGAAATACCT
CTCATCCTTAGCTGGATAGAGTATGGAAAGGGTATTTTACTTTGAAGAAATTAGAGTGTT
CCAGGCAGGCTATGCTTGAATACATCAGCATGGAATAATGGAAAAGGACATTGTCCATTT
GATTGGTTATTGGGCTTTGTAATGATTAACAGGGACAGTTGGGGGCATTCGTATTCATTA
GTCAGAGGTGGAATTCTTGGATTTAGTGAAGACGAACTAATGCGAAGGCATTTGCCAAGG
ATGTTTTCATTAATCAAGAACGAAAGTTAGGGGATCAAAGACGATTAGATACCGTCGTAG
TCCTAACTATAAACTATACCGACTAGGGATTGGCAGGGGGACTGGCCCCTGTCAGCACCT
AATGAGAAATCAAAGTCTTTGGGTTCTGGGGGGAGTATGGTCGCAAGGCTGAAACTTAAA
GGAATTGACGGAAGGGCACCACCAGGAGTGGAGCCTGCGGCTTAATTTGACTCAACACGG
GGAAACTTACCAGGGCCAGACCTAAGTATGATTGACAGATTGAGAGCTTTTTCTTGATAA
TAGGGATGGTGGTGCATGGCCGTTCTTAGTTGGTGGAGTGATTTGTCCGGTTAATTCCCT
TAACAAACGAGACCTTAACCTGCTAAACTAGCTGCGCTTATTTCTAGGCGTTATGCTTCT
TAGAGGGACTATGTGACAAAACACATGGAAGTTTGAGGCAATAACAGGTCCGTGATGCCC
TTAGACGTCCTGGGCCGCACGCGTGCTACACTGACTCACGCAACAAGTTTAACCTGACCC
GAAAGGGTGCGGGCAATCTTTGTAATATGAGTCGTGCTAGGGATTGATCTTTGCAATTTT
GGATCATGAACGAGGAATTCCTAGTAAGCATAAGTCATCATCTTGTGCTGATTACGTCCC
TGCCCTTTGTACACACCGCCCGTCGCTCCTACCGATTGAGTGATCCGGTGAACATTCGGG
ACCTTAGGCTTCTCCGTAGAGGAAGCCAAGTAAACCTTATCAATATAGGCATGACTTGTC
GCGGATTCC
>KF35Dyna
TCTGGTTGATTCTGCCAGTAGCATATGCTTATCTTGGAGATTAAGCCATGCATGTCTAAG
TATAAGTTATATATGGCGAAACTGCGAATGGCTCATTAAAACAGTTATAGTATATTTGAT
AATGTTTTTAGACGGATAACCGTTGGGAAACCAGAGCTAATACGTGCTTAAAGCCTTCGG
GTGTATTTATTAGTTATAAACCAATAGCATTGCTAATGTGATGAATCATAATAACTGATC
GGAGCGCGTTTGTACGCGCTAAATCTTTCTAGTTTCTGCCCTATCAGCTTTCGATGGTAG
TGTATTGGACTACCATGGCTATCACGGGTAACGGAGAATTAGGGTTCGATTCCGGAGAGG
GAGCCTGAGAAACGGCTACCACAACTACGGTAGGCAGCAGGCGCGTAAATTACCCAATCC
TGACTCAGGGAGGTAGTCACGAGAAATCTTGGATCGGCCCAAGCTGGCTGAGTACATGAT
GGATTGAATATAAACCATTCTTTGAAATCAATTGGAGGGCAAGTCTGGTGCCAGCAGCCG
CGGTAACTCCAGCTCCAATAGTGTATCTTAACGTTGTTGCAGTTAAAAAGCTCGTAGTTG
AATTTCTGGGGGGGTGTTTCAAGGTACGTCCTGTTACTGCCCTCTCATCCGCTTTGGAAC
CAGGAGGGGTATTTAGTTATCGGCCTGGGGAAGGGGCATTTTACTTTGAAGAAATTAGAG
TGTTCCAGGCAGGCTTTTGCTTGAATACATCAGCATGGAATAATGGAATAGGACAATGTT
CATTTTATTGGCTATTGAACTTGTAATGATTAACAGGGACAGTTGGGGGCATTCGTATTC
ATTTGTCAGAGGTGGAATTCTTGGATTAACTGAAGACGAACTAATGCGAAAGCATTTGCC
AAGGATGTTTTCATTAATCAAGAACGAAAGTTAGGGGATCAAAGACGCTTAGATACCGTC
GTAGTCCTAACTATAAACTATACCGACTAGGGATTGGCAGGGGGGAAGACCCCTGTCAGC
ACCTAATGAGAAATCAAAGTCTTTGGGTTCTGGGGGGAGTATGGTCGCAAGGCTGAAACT
TAAAGGAATTGACGGAAGGGCACCACCAGGAGTGGAGCCTGCGGCTTAATTTGATTCAAC
ACGGGGAAACTTACCAGGGCCAGACCTGAGTATGATTGACAGATTGAGAGCTTTTTCTTG
ATGACAGGGATGGTGGTGCATGGCCGTTCTTAGTTGGTGGAGTGATTTGTCCGGTTAATT
CCTTTAACAAACGAGACCTTAACCTGCTAAACTAGATGCTCTTATTTCTTAGGGGTTATC
TTCTTAGAGGGACTATGTGATCTAAACACATGGAAGTTTGAGGCAATAACAGGTCCGTGA
TGCCCTTAGAAGTCCTGGGCCGCACGCGTGCTACACTGACTCACTCAACAAGTAAAACCT
AATCCGAAAGGGGACGGGAAATCTTTACAACGTGAGTCGTGCTATGGATTGATACTTGCA
ATTTTTTATCATGAAATAGGAATTCCTAGTAATCATAAGTCATCATCTTGTGGTGATTAC
GTCCCTGCCCTTTGTACACACCGCCCGTCGCTCCTACCGATTGAGTGATCCGGTGAACTT
TTTGGACTATTCGCCTTTGCTGGATAGGAAGTTAAGCAAACCTTATCACTTAGAGGAAGG
AGAAGTCGTAACAAGGTTTC
>KF34Dyna
TTCTGGTTGATTCTGCCAGTAGCATATGCTTATCTTGGAGATTAAGCCATGCATGTCTAA
GTATAAGTTATATATGGCGAAACTGCGAATGGCTCATTAAAACAGTTATAGTATATTTGA
TAATGTTTTTAGACGGATAACCGTTGGGAAACCAGAGCTAATACGTGCTTAAAGCCTTCG
GGTGTATTTATTAGTTATAAACCAATAGCATTGCTAATGTGATGAATCATAATAACTGAT
CGGAGCGCGTTTGTACGCGCTAAATCTTTCTAGTTTCTGCCCTATCAGCTTTCGATGGTA
GTGTATTGGACTACCATGGCTATCACGGGTAACGGAGAATTAGGGTTCGATTCCGGAGAG
GGAGCCTGAGAAACGGCTACCACAACTACGGTAGGCAGCAGGCGCGTAAATTACCCAATC
CTGACTCAGGGAGGTAGTCACGAGAAATCTTGGATCGGCCCAAGCTGGCTGAGTACATGA
TGGATTGAATATAAACCATTCTTTGAAATCAATTGGAGGGCAAGTCTGGTGCCAGCAGCC
GCGGTAACTCCAGCTCCAATAGTGTATCTTAACGTTGTTGCAGTTAAAAAGCTCGTAGTT
GAATTTCTGGGGGGGTGTTTCAAGGTACGTCCTGTTACTGCCCTCTCATCCGCTTTGGAA
CCAGGAGGGGTATTTAGTTATCGGCCTGGGGAAGGGGCATTTTACTTTGAAGAAATTAGA
GTGTTCCAGGCAGGCTTTTGCTTGAATACATCAGCATGGAATAATGGAATAGGACAATGT
TCATTTTATTGGCTATTGAACTTGTAATGATTAACAGGGACAGTTGGGGGCATTCGTATT
CATTTGTCAGAGGTGGAATTCTTGGATTAACTGAAGACGAACTAATGCGAAAGCATTTGC
CAAGGATGTTTTCATTAATCAAGAACGAAAGTTAGGGGATCAAAGACGCTTAGATACCGT
CGTAGTCCTAACTATAAACTATACCGACTAGGGATTGGCAGGGGGGAAGACCCCTGTCAG
CACCTAATGAGAAATCAAAGTCTTTGGGTTCTGGGGGGAGTATGGTCGCAAGGCTGAAAC
TTAAAGGAATTGACGGAAGGGCACCACCAGGAGTGGAGCCTGCGGCTTAATTTGATTCAA
CACGGGGAAACTTACCAGGGCCAGACCTGAGTATGATTGACAGATTGAGAGCTTTTTCTT
GATGACAGGGATGGTGGTGCATGGCCGTTCTTAGTTGGTGGAGTGATTTGTCCGGTTAAT
TCCTTTAACAAACGAGACCTTAACCTGCTAAACTAGATGCTCTTATTTCTTAGGGGTTAT
CTTCTTAGAGGGACTATGTGATCTAAACACATGGAAGTTTGAGGCAATAACAGGTCCGTG
ATGCCCTTAGAAGTCCTGGGCCGCACGCGTGCTACACTGACTCACTCAACAAGTAAAACC
TAATCCGAAAGGGGACGGGAAATCTTTACAACGTGAGTCGTGCTATGGATTGATACTTGC
AATTTTTTATCATGAAATAGGAATTCCTAGTAATCATAAGTCATCATCTTGTGGTGATTA
CGTCCCTGCCCTTTGTACACACCGCCCGTCGCTCCTACCGATTGAGTGATCCGGTGAACT
TTTTGGACTATTCGCCTTTGCTGGATAGGAAGTTAAGCAAACCTTATCACTTAGAGGAAG
GAGAAGTCGTAACAAGGTTTC
>FJ06Dycr
AACCTGGTTGATCCTGCCAGTAGCATATGCTTATCTTGGAGATTAAGCCATGCATGTCTA
AGTATAAATTATATATGGTGAAACTGCGAATGGCTCATTAAAACAGTTATAGTATATTTG
ATGATGTTTTTATACGGATAACCGTTGGGAAACCAGAGCTAATACGTGCTTATAATACCT
TTTGGTAGTATTTATTAGTTTTAACCAAGACCTTTCTTGTGATGAATCGTTATAACTGAT
CGGATCGCATTAAGTATGCGATAAATCTTGCTAGTTTCTGCCCTATCAGCTTTCGATGGT
AGTGTATTGGACTACCATGGCTATCACGGGTAACGGAGAATTAGGGTTCGATGCCGGAGA
GGGAGCCTGAGAAACGGCTACCACATCCACGGTAGGCAGCAGGCGCGTAAATTACCCAAT
CTTGACTCAAGGAGGTAGTCACGAGAAATATTAGATCGGGCAATACGCCTGAATACATTA
TGGGTTGAATATAGACCATTCTTCGAAATCAATTGGAGGGCAAGTCTGGTGCCAGCAGCC
GCGGTAACTCCAGCTCCAATAGTGTATCTTAACGTTGTTGCAGTTAAAAAGCTCGTAGTT
GAATTTCTGGGGGGGATGCTTTGGTCACCGGCCGGGCGTCCCTTTCATCCGCCTTGGAAC
TAGGAAGGGTATTTAGTTACTGGCCTAGGGAAGTGGCATTTTACTTTGAAGAAATTAGAG
TGTTCATAGCAGGCTCTTGCTTGAATATATCAGCATGGAATAATGGAATAGGACATCGTC
CGTCTCTTGGTGATTGGACATGTAATGATTAACAGGGACAGTTGGGGGCATTCGTATTCG
TTAGTCAGAGGTGAAATTCTTGGATTTAACGAAGACGAACTAATGCGAAAGCATTTGCCA
AGGATGTTTACATTAATCAAGAACGAAAGTTAGGGGATCAAAGACGATTAGATACCGTCG
TAGTCCTAACTATAAACTATACCGACTAGGGATCGGCGGGGGGCAGGCCCCCGTCGGCAC
CTAATGAGAAATCAAAGTCTTTGGGTTCTGGGGGGAGTATGGTCGCAAGGCTGAAACTTA
AAGGAATTGACGGAAGGGCACCACCAGGAGTGGAGCCTGCGGCTTAATTTGACTCAACAC
GGGGAAACTCACCAGGGCAAGACCTGAGTATGATTGACAGATTGAGAGCTTTTTCTTGAT
AACGGGGATGGTGGTGCATGGCCGTTCTTAGTTGGTGGAGTGATTTGTCCGGTTAATTCC
CTTAACAAACGAGACCTTAACCTGCTAAACTAGGCGTCGTTATTTCTAGCGATAGCCTTC
TTAGAGGGACTATGTGAATTAAACGCATGGAAGTTTGAGGCAATAACAGGTCCGTGATGC
CCTTAGAAGTCCTGGGCCGCACGCGTGCTACACTGACTCATGCAACAAGTAATACCTAAC
CCGAAAGGGGACGGGAAATCTTTGCAACTTGAGTCGTACTATGGATTGATGCTTGCAATT
TTTCATCATGAAATAGGAATTCCTAGTAATCATAAGTCATCATCTTGTGGTGATTACGTC
CCTGCCCTTTGTACACACCGCCCGTCGCTCCTACCGATTGAGTGATCCGGTGAACTTTCT
GGACTATTGGCCCGCGCTTTATAGGAAGTTAAGCAAACCTTATCACTTAGAGGAAGGAGA
AGTCGTAACAAGGTTTCCGTAGGTGAACCTGCAGAAGGATCA
>FJ05Dysp
AACCTGGTTGATCCTGCCAGTAGCATATGCTTATCTTGGAGATTAAGCCATGCATGTCTA
AGTATAAGTTATATATGGCGAAACTGCGAATGGCTCATTAAAACAGTTATAGTATATTTG
ATAATGTTTTTATACGGATAACCGTTGGGAAACCAGAGCTAATACGTGCTTAAAGCCTTC
GGGTGTATTTATTAGTTATAAACCAATAGCATTGCTAATGTGATGAATCATAATAACTGA
TCGGAGCGCGTCTGTACGCGCTAAATCTTTCTAGTTTCTGCCCTATCAGCTTTCGATGGT
AGTGTATTGGACTACCATGGCTATCACGGGTAACGGAGAATTAGGGTTCGATTCCGGAGA
GGGAGCCTGAGAAACGGCTACCACAACTACGGTAGGCAGCAGGCGCGTAAATTACCCAAT
CCTGACTCAGGGAGGTAGTCACGAGAAATCTTGAATCGGCCCAAGCTGGCTGAGTACATG
ATGGATTGAATATAAACCATTCTTTGAAATCAATTGGAGGGCAAGTCTGGTGCCAGCAGC
CGCGGTAACTCCAGCTCCAATAGTGTATCTTAACGTTGTTGCAGTTAAAAAGCTCGTAGT
TGAATTTCTGAGGGGGTGTCTCAAGGTACGTCCTGTTACTGCCCTCTCATCCGCTTTGGA
ACCAGGAGAGGTATTTAGTTACCGGCCTGGGGAAGGGGCATTTTACTTTGAAGAAATTAG
AGTGTTCCAGGCAGGCTTTTGCTTGAATACATCAGCATGGAATAATGGAATAGGACAATG
TTCATTTTATTGGCTATTGAACTTGTAATGATTAACAGGGACAGTTGGGGGCATTCGTAT
TCATTTGTCAGAGGTGGAATTCTTGGATTAACTGAAGACGAACTAATGCGAAAGCATTTG
CCAAGGATGTTTTCATTAATCAAGAACGAAAGTTAGGGGATCAAAGACGCTTAGATACCG
TCGTAGTCCTAACTATAAACTATACCGACTAGGGATTGGCAGGGGGGATGACCCCTGTCA
GCACCTAATGAGAAATCAAAGTCTTTGGGTTCTGGGGGGAGTATGGTCGCAAGGCTGAAA
CTTAAAGGAATTGACGGAAGGGCACCACCAGGAGTTAACACTTAGTTACATTAGTAGCCA
AAGGCTCGGCTCCAGTATGTGTCAAGGGAATAGAGTGCCGCTTATTTAAGAACATTATTC
CCTTGGTAAAGCACATGCTAGTGAACCTAACGGTTTGCAACACTGTCAAATTGCGGGAAC
ATGCTAAAGCTCTTATAACCAACCTGATGTAGAAATACGATCAGGGGCCGGGGTAATGAC
CTAGGATATGGTAAAATCATAAGAGATGTACAATGCACAATCCGCAGCCAAGCCCTAAGG
ATTTATCTATGGGTGCAGTTCAGAGACTAAACGGCAGTGGACTTTTGAATATTGATTCAT
AGGTTTAAGATATAGTCCGTTTTATATCGAAAGGTATAATGTTTGCTTAGCAGCTTTCTT
AACGGGAGCCTGCGGCTTAATTTGATTCAACACGGGGAAACTTACCAGGGCCAGACCTGA
GTATGATTGACAGATTGAGAGCTTTTTCTTGATGACAGGGATGGTGGTGCATGGCCGTTC
TTAGTTGGTGGAGTGATTTGTCCGGTTAATTCCTTTAACAAACGAGACCTTAACCTGCTA
AACTAGATGTGCTTATTTCTTAGGCATTATCTTCTTAGAGGGACTATGTGATTTAAACAC
ATGGAAGTTTGAGGCAATAACAGGTCCGTGATGCCCTTAGAAGTCCTGGGCCGCACGCGT
GCTACACTGACTCATTCAACAAGTAAAACCTAATCCGAAAGGGGACGGGAAATCTTTACA
ACATGAGTCGTGCTATGGATTGATACTTGCAATTTTTTATCATGAAATAGGAATTCCTAG
TAATCATAAGTCATCATCTTGTGGTGATTACGTCCCTGCCCTTTGTACACACCGCCCGTC
GCTCCTACCGATTGAGTGATCCGGTGAACTTTTTGGACTATTCGCCCATTGCTGGATAGG
AAGTTAAGCAAACCTTATCACTTAGAGGAAGGAGAAGTCGTAACAAGGTTTCCGTAGGTG
AACCTGCAGAAGGATCA
>FJ68Dype
AACCTGGTTGATCCTGCCAGTAGCATATGCTTATCTTGGAGATTAAGCCATGCATGTCTA
AGTATAAGTTATATATGGCGAAACTGCGAATGGCTCATTAAAACAGTTATAGTATATTTG
ATAATGTTTTTATACGGATAACCGTTGGGAAACCAGAGCTAATACGTGCTTAAAGCCTTC
GGGTGTATTTATTAGTTTTAAACCAATCGTATCTACGAATGTGATGAATCATAATAACTG
ATCGGAGCGCATCTGTATGCGCTAAATCTTTCTAGTTTCTGCCCTATCAGCTTTCGATGG
TAGTGTATTGGACTACCATGGCTATCACGGGTAACGGAGAATTAGGGTTCGATTCCGGAG
AGGGAGCCTGAGAAACGGCTACCACACCTACGGGAGGCAGCAGGCGCGTAAATTACCCAA
TCCTGACTCAGGGAGGTAGTCACGAGAAATCTTGGATCGGCCCAAGCTGGCTGAGTACAT
GATGGATTGAATATAAACCATTCTTTGAAATCAATTGGAGGGCAAGTCTGGTGCCAGCAG
CCGCGGTAACTCCAGCTCCAATAGTGTATCTTAACGTTGTTGCAGTTAAAAAGCTCGTAG
TTGAATTTCTGGGGGGGTGTTTCAAGGTACGTCCTGATTCTGCCCCCTCATCCGCTTTGG
AACCAGGAGGGGTATTTAGTTATCGGCCTGGCGAAGGGGCATTTTACTTTGAAGAAATTA
GAGTGTTCCAGGCAAGCATTTGCTTGAATACATCAGCATGGAATAATGGAATAGGACAAG
CTTCATTTTATTGGCTATTGAACTTGTAATGATTAACAGGGACAGTTGGGGGCATTCGTA
TTCATTTGTCAGAGGTGGAATTCTTGGATTAACTGAAGACGAACTAATGCGAAAGCATTT
GCCAAGGATGTTTTCATTAATCAAGAACGAAAGTTAGGGGATCAAAGACGATTAGATACC
GTCGTAGTCCTAACTATAAACTATACCGACTAGGGATTGGCGGGGGGGAAGTCCCCTGTC
AGCACCTAATGAGAAATCAAAGTCTTTGGGTTCTGGGGGGAGTATGGTCGCAAGGCTGAA
ACTTAAAGGAATTGACGGAAGGGCACCACCAGGAGTGGAGCCTGCGGCTTAATTTGATTC
AACACGGGGAAACTTACCAGGGCCAGACCTGAGTATGATTGACAGATTGAGAGCTTTTTC
TTGATGACAGGGATGGTGGTGCATGGCCGTTCTTAGTTGGTGGAGTGATTTGTCCGGTTA
ATTCCCTTAACAAACGAGACCTTAACCTGCTAAACTAGATGCGCTTATTTCTTAGGCGTT
ATCTTCTTAGAGGGACTATGTGATCTAAACACATGGAAGTTTGAGGCAATAACAGGTCCG
TGATGCCCTTAGAAGTCCTGGGCCGCACGCGTGCTACACTGACTCACTCAACAAGTAAAA
CCTAATCCGAAAGGGGACGGGAAATCTTTACAACGTGAGTCGTGCTATGGATTGATACTT
GCAATTTTTTATCATGAAATAGGAATTCCTAGTAATCATAAGTCATCATCTTGTGGTGAT
TACGTCCCTGCCCTTTGTACACACCGCCCGTCGCTCCTACCGATTGAGTGATCCGGTGAA
CTTTTTGGACTATTCGCCCTTTGCTGGATAGGAAGTTAAGCAAACCTTATCACTTAGAGG
AAGGAGAAGTCGTAACAAGGTTTCCGTAGGTGAACCTGCAGAAGGATCA
>FJ67Dybr
AACCTGGTTGATCCTGCCAGTAGCATATGCTTATCTTGGAGATTAAGCCATGCATGTCTA
AGTATAAATTATATATGGTGAAACTGCGAATGGCTCATTAAAACAGTTATAGTATATTTG
ATAATGTTTTTATACGGATAACCGTTGGGAAACCAGAGCTAATACGTGCTTATAATACCT
TTTGGTAGTATTTATTAGTTTTTAACCAAGAACTTTCTTGTGATGAATCGTAATAACTGA
TCGGATCGCATTAAGTATGCGATAAATCTTGCTAGTTTCTGCCCTATCAGCTTTCGATGG
TAGTGTATTGGACTACCATGGCTATCACGGGTAACGGAGAATTAGGGTTCGATTCCGGAG
AGGGAGCCTGAGAAACGGCTACCACATCCACGGTAGGCAGCAGGCGCGTAAATTACCCAA
TCTTGACTCAGGGAGGTAGTCACGAGAAATATTAGCTTGGCCCTTACGGGCTAAATACAT
TATGGGTTGAATATAGACCATTCTACGAAATCAATTGGAGGACAAGTCTGGTGCCAGCAG
CCGCGGTAACTCCAGCTCCAATAGTGTATCTTAACGTTGTTGCAGTTAAAAAGCTCGTAG
TTGAATTTCTGGGAGGGCCGCTTCGGTTATCGCCTGGTGGCCCTTTCATCCGCCTTGGAA
CTAGGATGGGTATTTAGTTACTGGCCTAGGGAAGTGGCATTTTACTTTGAAGAAATTAGA
GTGTTCATAGCAGGCTTTTGCTTGAATATATCAGCATGGAATAATGGAATAGGACATCGT
CCGTCTCTTGGTGACTGGACATGTAATGATTAACAGGGACAGTTGGGGGCATTCGTATTC
GTTAGTCAGAGGTGATATTCTTGGATTTGACGGAGACGAACTAATGCGAAAGCATTTGCC
AAGGATGTTTTCATTAATCAAGAACGAAAGTTAGGGGATCAAAGACGATTAGATACCGTC
GTAGTCCTAACTATAAACTATACCGACTAGGGATTGACGGGGGACTGGCCCCCGTCAGCA
CCTAATGAGAAATCAAAGTCTTTGGGTTCTGGGGGGAGTATGGTCGCAAGGCTGAAACTT
AAAGGAATTGACGGAAGGGCACCACCAGGAGTGGAGCCTGCGGCTTAATTTGACTCAACA
CGGGGAAACTTACCAGGGCCAGACCTGAGTATGATTGACAGATTGAGAGCTTTTTCTTGA
TAACGGGGATGGTGGTGCATGGCCGTTCTTAGTTGGTGGAGTGATTTGTCCGGTTAATTC
CCTTAACAAACGAGACCTTAACCTGCTAAACTAGGAGCTGTTATTTTTAGCAGTTACCTT
CTTAGAGGGACTATGTGATTTAAACGCATGGAAGTTTGAGGCAATAACAGGTCCGTGATG
CCCTTAGAAGTCCTGGGCCGCACGCGTGCTACACTGACTCATGCAACAAGTAATACCTAA
CCCGAAAGGGGACGGGAAATCTTTGCAACGTGAGTCGTACTATGGATTGATGATTGCAAT
TTTTTATCATGAAATAGGAATTCCTAGTAATCATAAGTCATCATCTTGTGGTGATTACGT
CCCTGCCCTTTGTACACACCGCCCGTCGCTCCTACCGATTGAGTGACCCGGTGAACTTTC
TGGACTATTGGCCCGCGCTTTATAGGAAGTTAAGCAAACCTTATCACTTAGGGGAAGGAG
AAGCCGTAACAAGGTTTCCGTAGGTGAACCTGCAGAAGGATCA
>EU12Dybr
AACCTGGTTGATCCTGCCAGTAGCATATGCTTATCTTGGAGATTAAGCCATGCATGTCTA
AGTATAAACTATATATGGTGAAACTGCGAATGGCTCATTAAAACAGTTATAGTATATTTG
ATAATGTTTTTATACGGATAACCGTTGGGAAACCAGAGCTAATACGTGCTTATAATACCT
TTTGGTAGTATTTATTAGTTTTTAACCAAGAACTTTCTTGTGATGAATCGTAATAACTGA
TCGGATCGCATTAAGTATGCGATAAATCTTGCTAGTTTCTGCCCTATCAGCTTTCGATGG
TAGTGTATTGGACTACCATGGCTATCACGGGTAACGGAGAATTAGGGTTCGATTCCGGAG
AGGGAGCCTGAGAAACGGCTACCACATCCACGGTAGGCAGCAGGCGCGTAAATTACCCAA
TCTTGACTCAGGGAGGTAGTCACGAGAAATATTAGCTTGGCCCTTACGGGCTAAATACAT
TATGGGTTGAATATAGACCATTCTTCGAAATCAATTGGAGGGCAAGTCTGGTGCCAGCAG
CCGCGGTAACTCCAGCTCCAATAGTGTATCTTAACGTTGTTGCAGTTAAAAAGCTCGTAG
TTGAATTTCTGGGAGGGCCGCTTCGGTTATCGCCTGGTGGCCCTTTCATCCGCCTTGGAA
CTAGGATGGGTATTTAGTTACTGGCCTAGGGAAGTGGCATTTTACTTTGAAGAAATTAGA
GTGTTCATAGCAGGCTTTTGCTTGAATATATCAGCATGGAATAATGGAATAGGACATCGT
CCGTCTCTTGGTGACTGGACATGTAATGATTAACAGGGACAGTTGGGGGCATTCGTATTC
GTTAGTCAGAGGTGATATTCTTGGATTTGACGAAGACGAACTAATGCGAAAGCATTTGCC
AAGGATGTTTTCATTAATCAAGAACGAAAGTTAGGGGATCAAAGACGATTAGATACCGTC
GTAGTCCTAACTATAAACTATACCGACTAGGGATTGGCGGGGGACTGGCCCCCGTCAGCA
CCTAATGAGAAATCAAAGTCTTTGGGTTCTGGGGGGAGTATGGTCGCAAGGCTGAAACTT
AAAGGAATTGACGGAAGGGCACCACCAGGAGTGGAGCCTGCGGCTTAATTTGACTCAACA
CGGGGAAACTTACCAGGGCCAGACCTGAGTATGATTGACAGATTGAGAGCTTTTTCTTGA
TAACGGGGATGGTGGTGCATGGCCGTTCTTAGTTGGTGGAGTGATTTGTCCGGTTAATTC
CCTTAACAAACGAGACCTTAACCTGCTAAACTAGGAGCTGTTATTTTTAGCAGTTACCTT
CTTAGAGGGACTATGTGATTTAAACGCATGGAAGTTTGAGGCAATAACAGGTCCGTGATG
CCCTTAGAAGTCCTGGGCCGCACGCGTGCTACACTGACTCATGCAACAAGTAATACCTAA
CCCGAAAGGGGACGGGAAATCTTTGCAACGTGAGTCGTACTATGGATTGATGATTGCAAT
TTTTTATCATGAAATAGGAATTCCTAGTAATCATAAGTCATCATCTTGTGGTGATTACGT
CCCTGCCCTTTGTACACACCGCCCGTCGCTCCTACCGATTGAGTGATCCGGTGAACTTTC
TGGACTATTGGCCCGCGCTTTATAGGAAGTTAAGCAAACCTTATCACTTAGAGGAAGGAG
AAGTCGTAACAAGATTTCCGTAGGTGAACCTGCAGAAGGATCA
>JN20Mide
GAAACTGCGAATGGCTCATTAAAACAGTTATAGTATATTTGATAATGTTTTTATACGGAT
AACCGTTGGGAAACCAGAGCTAATACGTGCTTAAAGCCCTTTTGGGTGTATTTATTAGTT
ATAAACCATGTCTTTTCATGTGATGAATCGTAATAACTGATCGAAGCGCATTTAGTATGC
GCTAAATCTTTCTAGTTTCTGCCCTATCAGCTTTCGATGGTAGTGTATTGGACTACCATG
GCTATCACGGGTAACGGAGAATTAGAGTTCTATTCCGGAGAGGGAGCCTGAGAAACGGCT
ACCACATCCACGGTAGGCAGCAGGCGCGTAAATTACCCAATCCTGACTCAGGGAGGTAGT
CACGAGAAATATTGGATCGGCCCTAGCTGGCTGAGTACATTATGGGTTGAATATAGACCA
TTCTTCGAAATCAATTGGAGGGCAAGTCTGGTGCCAGCAGCCGCGGTAACTCCAGCTCCA
ATAGTGTATCTTAACGTTGTTGCAGTTAAAAAGCTCGTAGTTGAATTTCTGTAGGGGTGG
CCACGGATAACATCCTGGCCTGCCCCTACATCCGCTTTGGAACTAGGACAGGTATTCAGT
TACCGGCCTAGGGAAGTAGCATTTTACTTTGAAGAAATTAGAGTGTTCCAGGCAGGCTTT
TGCTTGAATACATCAGCATGGAATAATGGAATAGGACATCGTTCATTTTTGGTGATGAAC
ATGTAATGATTAACAGGGACAGTTGGGGGCATTCGTATTCAGTCGTCAGAGGTGAAATTC
TTGGATTGGCTGAAGACGAACTAATGCGAAAGCATTTGCCAAGGATGTTTTCATTAATCA
AGAACGAAAGTTAGGGGATCAAAAACGATTAGATACCGTTGTAGTCCTAACTATAAACTA
TACCGACTAGGGATTGGCAGGGGGACCGGCCCCTGTCAGCACCTAATGAGAAATCAAAGT
CTTTGGGTTCTGGGGGGAGTATGGTCGCAAGGCTGAAACTTAAAGGAATTGACGGAAGGG
CACCACCAGGAGTGGAGCCTGCGGCTTAATTTGACTCAACACGGGGAAACTCACCAGGGC
CAGACCTGAGTATGATTGACAGATTGAGAGCTTTTTCTTGATAACGGGGATGGTGGTGCA
TGGCCGTTCTTAGTTGGTGGAGTGATTTGTCCGGTTAATTCCCTTAACAAACGAGACCTT
AACCTGCTAAACTAGATGCGCTTATTCTTAGGCGTTATCTTCTTAGAGGGACTATGTGAG
TTAAACGCATGGAAGTTTGAGGCAATAACAGGTCCGTGATGCCCTTAGACGTCCTGGGCC
GCACGCGTGCTACAATGACTCATTCAACAAGTATAACCTAACCCGACAGGGGGCGGGTAA
TCTTTACAACGTGAGTCGTACTATGGATTGATGCTTGCAATTTTTCATCATGAAATAGGA
ATTCCTAGTAATCTTAAGTCATCATCTTGAGGTGATTACGTCCCTGCCCTTTGTACACAC
CGCCCGTCGCTCCTACCGATTGAGTGATCCGGTGAACTTTCTGGACTATTGGCCCTCGCC
GTATAGGAAGTTAAGTAAACCTTATCACTTAGAGGAAGGAGAAGTCGTAACAAGGTTTCC
GTAGGTGAACCTGCAGAAGGATCA
>JN16Trpe
GAAACTGCGAATGGCTCATTAAATCAGTTATAATATATTTGATAATGTTTTTATACGGAT
AACCGTGGGAAACCAGAGCTAATACGTGCACTAAAGGCCGGCAGGCTGTATTTATTAGTT
ATAAACCAATGGCTTCGGCCTTTGTGATGATTCATAATAACTGATCGAAGCGAACTGGTG
TTCGCTAAATCTTTCTAGTTTCTGCCCTATCAGCTTTCGATGGTAGTGTATTGGACTACC
ATGGCTATCACGGGTAACGGAGAATTAGGGTTCGATTCCGGAGAGGGAGCCTGAGAAACG
GCTACCACATCCACGGTAGGCAGCAGGCGCGTAAATTACCCAATCCTGACTCAGGGAGGT
AGTCACGAGAAATCTTAGATCGGCCCAAGTTGGCTGAATACATGATGGATTAAATATAGA
CCATTTTTTGAAATCAATTGGAGGGCAAGTCTCGGTGCCAGCAGCCGCGGTAACTCCAGC
TCCAATAGTGTATATTAACGTTGCTGCAGTTAAAAAGCTCGTAGTTGAATTTCTGGGGGG
CTGCCTTTCCTAAGGGATCGTGCGGCTACCTCATCCGCGCCGGAAGGCACTACAGTCTTA
CTTAGTGTTGGATGCGTGTTTTACTTTGAAGAAATTAGAGTGTTCCAGGCAGGCTTTGCT
TGAATACATCAGCATGGAATAATGGAATAGGACAGGTCAATTTTATTGGTTATTTGACTT
GTAATGATTAACAGGGACAGTTGGGGGCGTTTGTATTCAATAGTCAGAGGTGAAATTCTT
GGATTTGTTGAAGACAAACTAATGCGAAAGCATTCGCCAAGGATGTTTTCATTAATCAAG
AACGAAAGTTAGGGGATCAAAGACGATTAGATACCGTCGTAGTCCTAACCATAAACTATA
CCGACTAGGGATTGGCAAGGGGAGTGACTCTTGTCAGCACCTAATGAGAAATCAAAGTCT
TTGGGTTCTGGGGGGAGTATGGTCGCAAGGCTGAAACTTAAAGGAATTGACGGAAGGGCA
CCACCAGGAGTGGAGCCTGCGGCTTAATTTGACTCAACACGGGGAAACTTACCAGGGCCA
GACCTGAGTATGATTGACAGATTGATAGCTTTTTCTTGATAACGGGGATGGTGGTGCATG
GCCGTTCTTAGTTGGTGGAGTGATTTGTCCGGTTAATTCCCTTAACAAACGAGACCTTAA
CCTGCTAAACTAGGAGCCGTTATTTCTAGCGGTATCCTTCTTAGAGGGACTATGTGATTT
AAACACATGGAAGTTTGAGGCAATAACAGGTCCGTGATGCCCTTAGAAGTCCTGGGCCGC
ACGCGTGCTACACTGATGAGCGCAACAAGTTCTACCTGACTCGAAAGAGGAATGGGAAAT
CTTTGCAATACTCATCGTGCTAGGGATTGATCTTTGCAATTTTGGATCATGAACGAGGAA
TTCCTAGTAAGCATAAGTCATCATCTTGTGCTGATTACGTCCCTGCCCTTTGTACACACC
GCCCGTCGCTCCTACCGATTGAGTGGTCCAATGAACTTTCTGGACAATTGACATCCGTCG
TATTGGAAGTTAAGCAAATTTTATCACTTAGAGGAAGGAGAAGTCGTAACAAGGTTGCTG
TAGGTGAACCTGCAGAAGGATCA
>AY80Dysp
GGAGCATATGCTTATCTTGGAGATTAAGCCATGCATGTCTAAGTATAAATTATATATGGT
GAAACTGCGAATGGCTCATTAAAACAGTTATAGTATATTTGATAATGTTTTTATACGGAT
AACCGTTGGGAAACCAGAGCTAATACGTGCTTATAATACCTTTTGGTAGTATTTATTAGT
TTTTAACCAAGAACTTTCTTGTGATGAATCGTAATAACTGATCGGATCGCATTAAGTATG
CGATAAATCTTGCTAGTTTCTGCCCTATCAGCTTTCGATGGTAGTGTATTGGACTACCAT
GGCTATCACGGGTAACGGAGAATTAGGGTTCGATTCCGGAGAGGGAGCCTGAGAAACGGC
TACCACATCCACGGTAGGCAGCAGGCGCGTAAATTACCCAATCTTGACTCAGGGAGGTAG
TCACGAGAAATATTAGCTTGGCCCTATACGGGCTAAATACATTATGGGTTGAATATAGAC
CATTCTTCGAAATCAATTGGAGGGCAAGTCTGGTGCCAGCAGCCGCGGTAACTCCAGCTC
CAATAGTGTATCTTAACGTTGTTGCAGTTAAAAAGCTCGTAGTTGAATTTCTGGGAGGGC
CGCTTCGGTTATCGCCTGGTGGCCCTTTCATCCGCCTTGGAACTAGGATGGGTATTTAGT
TACTGGCCTAGGGAAGTGGCATTTTACTTTGAAGAAATTAGAGTGTTCATAGCAGGCTTT
TGCTTGAATATATCAGCATGGAATAATGGAATAGGACATCGTCCGTCTCTTGGTGACTGG
ACATGTAATGATTAACAGGGACAGTTGGGGGCATTCGTATTCGTTAGTCAGAGGTGATAT
TCTTGGATTTGACGAAGACGAACTAATGCGAAAGCATTTGCCAAGGATGTTTTCATTAAT
CAAGAACGAAAGTTAGGGGATCAAAGACGATTAGATACCGTCGTAGTCCTAACTATAAAC
TATACCGACTAGGGATTGGCGGGGGACTGGCCCCCGTCAGCACCTAATGAGAAATCAAAG
CCTTTGGGTTCTGGGGGGAGTATGGTCGCAAGGCTGAAACTTAAAGGAATTGACGGAAGG
GCACCACCAGGAGTGGAGCCTGCGGCTTAATTTGACTCAACACGGGGAAACTTACCAGGG
CCAGACCTGAGTATGATTGACAGATTGAGAGCTTTTTCTTGATAACGAGGATGGTGGTGC
ATGGCCGTTCTTAGTTGGTGGAGTGATTTGTCCGGTTAATTCCCTTAACAAACGAGACCT
TAACCTGCTAAACTAGGAGCTGTTATTTTTAGCAGTTACCTTCTTAGAGGGACTATGTGA
TTTAAACGCATGGAAGTTTGAGGCAATAACAGGTCCGTGATGCCCTTAGAAGTCCTGGGC
CGCACGCGTGCTACACTGACTCATGCAACAAGTAATACCTAACCCGAAAGGGGACGGGAA
ATCTTTGCAACGTGGGTCGTACTATGGATTGATGATTGCAATTTTTTATCATGAAATAGG
AATTCCTAGTAATCATAAGTCATCATCTTGTGGTGATTACGTCCCTGCCCTTTGTACACA
CCGCCCGTCGCTCCTACCGATTGAGTGATCCGGTGAACTTTCTGGACTATTGGCCCGCGC
TTTATAGGAAGTTAAGCAAACCTTATCACTTAGAGGAAGGAGAAGTCGAAA
>AY00Dysp
TGCATGTCTAAGTATAAATTATATATGGTGAAACTGCGAATGGCTCATTAAAACAGTTAT
AGTATATTTGATAATGTTTTTATACGGATAACCGTTGGGAAACCAGAGCTAATACGTGCT
TATAATACCTTTTGGTAGTATTTATTAGTTTTTAACCAAGAACTTTCTTGTGATGAATCG
TAATAACTGATCGGATCGCATTAAGTATGCGATAAATCTTGCTAGTTTCTGCCCTATCAG
CTTTCGATGGTAGTGTATTGGACTACCATGGCTATCACGGGTAACGGAGAATTAGGGTTC
GATTCCGGAGAGGGAGCCTGAGAAACGGCTACCACATCCACGGTAGGCAGCAGGCGCGTA
AATTACCCAATCTTGACTCAGGGAGGTAGTCACGAGAAATATTAGCTTGGCCCTATACGG
GCTAAATACATTATGGGTTGAATATAGACCATTCTTCGAAATCAATTGGAGGGCAAGTCT
GGTGCCAGCAGCCGCGGTAACTCCAGCTCCAATAGTGTATCTTAACGTTGTTGCAGTTAA
AAAGCTCGTAGTGAATTTCTGGAAGGGCCGCTTCGGTTATCGCCTGGTGGCCCTTTCATC
CGCCTTGGAACTAGGATGGGTATTTAGTTACTGGCCTAGGGAAGTGGCATTTTACTTTGA
AGAAATTAGAGTGTTCATAGCAGGCTTTTGCTTGAATATATCAGCATGGAATAATGGAAT
AGGACATCGTCCGTCTCTTGGTGACTGGACATGTAATGATTAACAGGGACAGTTGGGGGC
ATTCGTATTCGTTAGTCAGAGGTGATATTCTTGGATTTGACGAAGACGAACTAATGCGAA
AGCATTTGCCAAGGATGTTTTCATTAATCAAGAACGAAAGTTAGGGGATCAAAGACGATT
AGATACCGTCGTAGTCCTAACTATAAACTATACCGACTAGGGATTGGCGGGGGACTGGCC
CCCGTCAGCACCTAATGAGAAATCAAAGTCTTTGGGTTCTGGGGGGAGTATGGTCGCAAG
GCTGAAACTTAAAGGAATTGACGGAAGGGCACCACCAGGAGTGGAGCCTGCGGCTTAATT
TGACTCAACACGGGGAAACTTACCAGGGCCAGACCTGAGTATGATTGACAGATTGAGAGC
TTTTTCTTGATAACGGGGATGGTGGTGCATGGCCGTTCTTAGTTGGTGGAGTGATTTGTC
CGGTTAATTCCCTTAACAAACGAGACCTTAACCTGCTAAACTAGGAGCTGTTATTTTTAG
CAGTTACCTTCTTAGAGGGACTATGTGATTTAAACGCATGGAAGTTTGAGGCAATAACAG
GTCCGTGATGCCCTTAGAAGTCCTGGGCCGCACGCGTGCTACACTGACTCATGCAACAAG
TAATACCTAACCCGAAAGGGGACGGGAAATCTTTGCAACGTGGGTCGTACTATGGATTGA
TGATTGCAATTTTTTATCATGAAATAGGAATTCCTAGTAATCATAAGTCATCATCTTGTG
GTGATTACGTCCCTGCCCTTTGTACACACCGCCCGTCGCTCCTACCGATTGAGTGATCCG
GTGAACTTTCTGGACTATTGGCCCGCGCTTTATAGGAAGTTAAGCAAACCTTATCACTTA
GAGGAAGGAGAAGTCGTAACAAGG
>AY99Dysp
GCATATGCTTATCTTGGAGATTAAGCCATGCATGTCTAAGTATAAATTATATATGGTGAA
ACTGCGAATGGCTCATTAAAACAGTTATAGTATATTTGATAATGTTTTTATACGGATAAC
CGTTGGGAAACCAGAGCTAATACGTGCTTATAATACCTTTTGGTAGTATTTATTAGTTTT
TAACCAAGAACTTTCTTGTGATGAATCGTAATAACTGATCGGATCGCATTAAGTATGCGA
TAAATCTTGCTAGTTTCTGCCCTATCAGCTTTCGATGGTAGTGTATTGGACTACCATGGC
TATCACGGGTAACGGAGAATTAGGGTTCGATTCCGGAGAGGGAGCCTGAGAAACGGCTAC
CACATCCACGGTAGGCAGCAGGCGCGTAAATTACCCAATCTTGACTCAGGGAGGTAGTCA
CGAGAAATATTAGCTTGGCCCTATACGGGCTAAATACATTATGGGTTGAATATAGACCAT
TCTTCGAAATCAATTGGAGGGCAAGTCTGGTGCCAGCAGCCGCGGTAACTCCAGCTCCAA
TAGTGTATCTTAACGTTGTTGCAGTTAAAAAGCTCGTAGTTGAATTTCTGGGAGGGCCGC
TTCGGTTATCGCCTGGTGGCCCTTTCATCCGCCTTGGAACTAGGATGGGTATTTAGTTAC
TGGCCTAGGGAAGTGGCATTTTACTTTGAAGAAATTAGAGTGTTCATAGCAGGCTTTTGC
TTGAATATATCAGCATGGAATAATGGAATAGGACATCGTCCGTCTCTTGGTGACTGGACA
TGTAATGATTAACAGGGACAGTTGGGGGCATTCGTATTCGTTAGTCAGAGGTGATATTCT
TGGATTTGACGAAGACGAACTAATGCGAAAGCATTTGCCAAGGATGTTTTCATTAATCAA
GAACGAAAGTTAGGGGATCAAAGACGATTAGATACCGTCGTAGTCCTAACTATAAACTAT
ACCGACTAGGGATTGGCGGGGGACTGGCCCCCGTCAGCACCTAATGAGAAATCAAAGTCT
TTGGGTTCTGGGGGGAGTATGGTCGCAAGGCTGAAACTTAAAGGAATTGACGGAAGGGCA
CCACCAGGAGTGGAGCCTGCGGCTTAATTTGACTCAACACGGGGAAACTTACCAGGGCCA
GACCTGAGTATGATTGACAGATTGAGAGCTTTTTCTTGATAACGGGGATGGTGGTGCATG
GCCGTTCTTAGTTGGTGGAGTGATTTGTCCGGTTAATTCCCTTAACAAACGAGACCTTAA
CCTGCTAAACTAGGAGCTGTTATTTTTAGCAGTTACCTTCTTAGAGGGACTATGTGATTT
AAACGCATGGAAGTTTGAGGCAATAACAGGTCCGTGATGCCCTTAGAAGTCCTGGGCCGC
ACGCGTGCTACACTGACTCATGCAACAAGTAATACCTAACCCGAAAGGGGACGGGAAATC
TTTGCAACGTGGGTCGTACTATGGATTGATGATTGCAATTTTTTATCATGAAATAGGAAT
TCCTAGTAATCATAAGTCATCATCTTGTGGTGATTACGTCCCTGCCCTTTGTACACACCG
CCCGTCGCTCCTACCGATTGAGTGATCCGGTGAACTTTCTGGACTATTGGCCCGCGCTTT
ATAGGAAGT
>AY98Dysp
GCATATGCTTATCTTGGAGATTAAGCCATGCATGTCTAAGTATAAATTATATATGGTGAA
ACTGCGAATGGCTCATTAAAACAGTTATAGTATATTTGATAATGTTTTTATACGGATAAC
CGTTGGGAAACCAGAGCTAATACGTGCTTATAATACCTTTTGGTAGTATTTATTAGTTTT
TAACCAAGAACTTTCTTGTGATGAATCGTAATAACTGATCGGATCGCATTAAGTATGCGA
TAAATCTTGCTAGTTTCTGCCCTATCAGCTTTCGATGGTAGTGTATTGGACTACCATGGC
TATCACGGGTAACGGAGAATTAGGGTTCGATTCCGGAGAGGGAGCCTGAGAAACGGCTAC
CACATCCACGGTAGGCAGCAGGCGCGTAAATTACCCAATCTTGACTCAGGGAGGTAGTCA
CGAGAAATATTAGCTTGGCCCTATACGGGCTAAATACATTATGGGTTGAATATAGACCAT
TCTTCGAAATCAATTGGAGGGCAAGTCTGGTGCCAGCAGCCGCGGTAACTCCAGCTCCAA
TAGTGTATCTTAACGTTGTTGCAGTTAAAAAGCTCGTAGTTGAATTTCTGGGAGGGCCGC
TTCGGTTATCGCCTGGTGGCCCTTTCATCCGCCTTGGAACTAGGATGGGTATTTAGTTAC
TGGCCTAGGGAAGTGGCATTTTACTTTGAAGAAATTAGAGTGTTCATAGCAGGCTTTTGC
TTGAATATATCAGCATGGAATAATGGAATAGGACATCGTCCGTCTCTTGGTGACTGGACA
TGTAATGATTAACAGGGACAGTTGGGGGCATTCGTATTCGTTAGTCAGAGGTGATATTCT
TGGATTTGACGAAGACGAACTAATGCGAAAGCATTTGCCAAGGATGTTTTCATTAATCAA
GAACGAAAGTTAGGGGATCAAAGACGATTAGATACCGTCGTAGTCCTAACTATAAACTAT
ACCGACTAGGGATTGGCGGGGGACTGGCCCCCGTCAGCACCTAATGAGAAATCAAAGTCT
TTGGGTTCTGGGGGGAGTATGGTCGCAAGGCTGAAACTTAAAGGAATTGACGGAAGGGCA
CCACCAGGAGTGGAGCCTGCGGCTTAATTTGACTCAACACGGGGAAACTTACCAGGGCCA
GACCTGAGTATGATTGACAGATTGAGAGCTTTTTCTTGATAACGGGGATGGTGGTGCATG
GCCGTTCTTAGTTGGTGGAGTGATTTGTCCGGTTAATTCCCTTAACAAACGAGACCTTAA
CCTGCTAAACTAGGAGCTGTTATTTTTAGCAGTTACCTTCTTAGAGGGACTATGTGATTT
AAACGCATGGAAGTTTGAGGCAATAACAGGTCCGTGATGCCCTTAGAAGTCCTGGGCCGC
ACGCGTGCTACACTGACTCATGCAACAAGTAATACCTAACCCGAAAGGGGACGGGAAATC
TTTGCAACGTGGGTCGTACTATGGATTGATGATTGCAATTTTTTATCATGAAATAGGAAT
TCCTAGTAATCATAAGTCATCATCTTGTGGTGATTACGTCCCTGCCCTTTGTACACACCG
CCCGTCGCTCCTACCGATTGAGTGATCCGGTGAACTTTCCGGACTATTGGCCCGCGCTTT
ATAGGAAGTTAAGCAAACCTTATCACTTAGAGGAAGG
>AY97Dysp
GCATATGCTTATCTTGGAGATTAAGCCATGCATGTCTAAGTATAAATTATATATGGTGAA
ACTGCGAATGGCTCATTAAAACAGTTATAGTATATTTGATAATGTTTTTATACGGATAAC
CGTTGGGAAACCAGAGCTAATACGTGCTTATAATACCTTTTGGTAGTATTTATTAGTTTT
TAACCAAGAACTTTCTTGTGATGAATCGTAATAACTGATCGGATCGCATTAAGTATGCGA
TAAATCTTGCTAGTTTCTGCCCTATCAGCTTTCGATGGTAGTGTATTGGACTACCATGGC
TATCACGGGTAACGGAGAATTAGGGTTCGATTCCGGAGAGGGAGCCTGAGAAACGGCTAC
CACATCCACGGTAGGCAGCAGGCGCGTAAATTACCCAATCTTGACTCAGGGAGGTAGTCA
CGAGAAATATTAGCTTGGCCCTATACGGGCTAAATACATTATGGGTTGAATATAGACCAT
TCTTCGAAATCAATTGGAGGGCAAGTCTGGTGCCAGCAGCCGCGGTAACTCCAGCTCCAA
TAGTGTATCTTAACGTTGTTGCAGTTAAAAAGCTCGTAGTTGAATTTCTGGGAGGGCCGC
TTCGGTTATCGCCTGGTGGCCCTTTCATCCGCCTTGGAACTAGGATGGGTATTTAGTTAC
TGGCCTAGGGAAGTGGCATTTTACTTTGAAGAAATTAGAGTGTTCATAGCAGGCTTTTGC
TTGAATATATCAGCATGGAATAATGGAATAGGACATCGTCCGTCTCTTGGTGACTGGACA
TGTAATGATTAACAGGGACAGTTGGGGGCATTCGTATTCGTTAGTCAGAGGTGATATTCT
TGGATTTGACGAAGACGAACTAATGCGAAAGCATTTGCCAAGGATGTTTTCATTAATCAA
GAACGAAAGTTAGGGGATCAAAGACGATTAGATACCGTCGTAGTCCTAACTATAAACTAT
ACCGACTAGGGATTGGCGGGGGACTGGCCCCCGTCAGCACCTAATGAGAAATCAAAGTCT
TTGGGTTCTGGGGGGAGTATGGTCGCAAGGCTGAAACTTAAAGGAATTGACGGAAGGGCA
CCACCAGGAGTGGAGCCTGCGGCTTAATTTGACTCAACACGGGGAAACTTACCAGGGCCA
GACCTGAGTATGATTGACAGATTGAGAGCTTTTTCTTGATAACGGGGATGGTGGTGCATG
GCCGTTCTTAGTTGGTGGAGTGATTTGTCCGGTTAATTCCCTTAACAAACGAGACCTTAA
CCTGCTAAACTAGGAGCTGTTATTTTTAGCAGTTACCTTCTTAGAGGGACTATGTGATTT
AAACGCATGGAAGTTTGAGGCAATAACAGGTCCGTGATGCCCTTAGAAGTCCTGGGMCGC
ACGCGTGCTACACTGACTCATGCAACAAGTAAAACCTAACCCGAAAGGGGACGGGAAATC
TTAGCAACGTGGGTCGTACTATGGATTGATGATTGCAATTTTTTATCATGAAATAGGAAT
TCCTAGTAATCATAAGTCATCATCTTGTGGTGATTACGTACCTGCCCTTTGTACACACCG
CCCGTCAKTCCTACCGATTGAGAKATCCGGTGAACTTTCTGGACTATTGGCCCGCGCTTT
ATAGAAAGTTAAGCAAGCCTTATCACTTAGAGGAAGGAAAGTCGTAACAA
>DQ47Dypr
AACCTGGTTGATCCTGCCAGTAGCATATGCTTATCTTGGAGATTAAGCCATGCATGTCTA
AGTATAAGTTATATACGGCGAAACTGCGAATGGCTCATTAAAACAGTTATAGTATGTTTG
ATAATGTTTTTATACGGATAACCGTTGGGAAACCAGAGCTAATACGTGCTTAAAGTCTTC
GGATGTATTTATTAGTTATGAGCCAATGGCATTGCCAATGTGATGAATCATAATGACTGA
TCGGAGCGCATTAGTATGCGCTAAATCTTTCTAGTTTCTGCCCTATCAGCTTCGATGGTA
GTGTATTGGACTACCATGGCTATCACGGGTAACGGAGAATTAGGGTTCTATTCCGGAGAG
GGAGCCTGAGAAACGGCTACCACACCTACGGGAGGCAGCAGGCGCGTAAATTACCCAATC
CTGACTCAGGGAGGTAGTCACGAGAAATCTTGGATCGGCCCAAGCTGGCTGAGTACACGA
TGGATTGAATACAAACCATTCTTTGAAATCAATTGGAGGGCAAGTCTGGTGCCAGCAGCC
GCGGTAACTCCAGCTCCAATAGTGTATCTTAACGTTGTTGCAGTTAAAAAGCTCGTAGTT
GAATTTCTGGAAGGGTGTTTCTAGGTACGTCCGGATTCTGCCCTTTCATCCGCTTTGGAA
CCTTGACGGGTATTAAGTTATCGGCTTGTGGGAAGAGGCATTTTACTTTGAAGAAATTAG
AGTGTTCCAGGCAGGCATTTGCTTGAATACATCAGCATGGAATAATGGAATAGGACAATG
TTCATTTGATTGGTTATTGAACTTGTAATGATTAACAGGGACAGTTGGGGGCATTCGTAT
TCTGTTGTCAGAGGTGGAATTCTTGGATTAACTGAAGACGAACTAATGCGAAAGCATTTG
CCAAGGATGTTTTCATTAATCAAGAACGAAAGTTAGGGGATCAAAGACGATTAGATACCG
TCGTAGTCCTAACTATAAACTATACCGACTAGGGATTGGCAGGGGGGCAGACCCCTGTCA
GCACCTAATGAGAAATCAAAGTCTTTGGGTTCTGGGGGGAGTATGGTCGCAAGGCTGAAA
CTTAAAGGAATTGACGGAAGGGCACCACCAGGAGTGGAGCCTGCGGCTTAATTTGGTTCA
ACACGGGGAAACTTACCAGGGCCAGACCTGAGTATGATTGACAGATTGAGAGCTTTTTCT
TGATGACGGGGATGGTGGTGCATGGCCGTTCTTAGTTGGTGGAGCGATTTGTCCGGTTAA
TTCCCTTAACAAACGAGACCTTAACCTGCTAAACTAGGTATGCTTATTTATTATGCATTA
CCTTCTTAGAGGGACTATGTGATCTAAACACATGGAAGTTTGAGGCAATAACAGGTCCGT
GATGCCCTTAGAAGTCCTGGGCCGCACGCGTGCTACACTGACTCATGCAACAAGTATAAC
CTAATCCGAAAGGGGACGGGAAATCTTTACAAAGTGAGTCGTGCTATGGATTGATACTTG
CAATTTTTTATCATGAAATAGGAATTCCTAGTAATCATAAGTCATCATCTTGTGGTGATT
ACGTCCCTGCCCTTTGTACACACCGCCCGTCGCTCCTACCGATTGAGTGATCCGGTGAAC
TTTTTGGACTATTCGCCCTTAGCTGGATAGGAAGTTAAGCAAACCTCATCACTTAGAGGA
AGGAGAAGTCGTAACAAGGTTTCCGTAGGTGAACCTGCAGAAGGATCA
>AY12Dyde
AGCATATGCTTATCTTGGAGATTAAGCCATGCATGTCTAAGTATAAATTATATATGGTGA
AACTGCGAATGGCTCATTAAAACAGTTATAGTATATTTGATGATGTTTTTAGACGGATAA
CCGTTGGGAAACCAGAGCTAATACGTGCTTATAATACCTTCGGGTAGTATTTATTAGTTT
TTAACCAAGAACTTTCTTGTGATGAATCGTAATAACTGATCGGATCGCATTAAGTATGCG
ATAAATCTTGCTAGTTTCTGCCCTATCAGCTTTCGATGGTAGTGTATTGGACTACCATGG
CTATCACGGGTAACGGAGAATTAGGGTTCGATTCCGGAGAGGGAGCCTGAGAAACGGCTA
CCACATCCACGGTAGGCAGCAGGCGCGTAAATTACCCAATCTTGACTCAGGGAGGTAGTC
ACGAGAAATATTAGCTCGGCCATCACTGGCTGAATACATTATGGGTTGAATATAGACCAT
TCTTCGAAATCAATTGGAGGGCAAGTCTGGTGCCAGCAGCCGCGGTAACTCCAGCTCCAA
TAGTGTATCTTAACGTTGTTGCAGTTAAAAAGCTCGTAGTTGAATTTCTGGGGGGGCTGC
TTTGGCTAACGCCTGGCGGCCCCTTCATCCGCCTTGGAACCAGGAAGGGTATTTATTTAC
TGGCCTGGGGAAGTGGCATTTTACTTTGAAGAAATTAGAGTGTTCATAGCAGGCTATTGC
TTGAATATATCAGCATGGAATAATGGAATAGGACATCGTCCGTCTCTTGGTGATTGGACA
TGTAATGATTAACAGGGACAGTTGGGGGCATTCGTATTCGTTAGTCAGAGGTGAAATTCT
TGGATTTGACGAAGACGAACTAATGCGAAAGCATTTGCCAAGGATGTTTTCATTAATCAA
GAACGAAAGTTAGGGGATCAAAGACGATTAGATACCGTCGTAGTCCTAACTATAAACTAT
ACCGACTAGGGATTGGCGGGGGGATAGGCCCCCGTCAGCACCTAATGAGAAATCAAAGTC
TTTGGGTTCTGGGGGGAGTATGGTCGCAAGGCTGAAACTTAAAGGAATTGACGGAAGGGC
ACCACCAGGAGTGGAGCCTGCGGCTTAATTTGACTCAACACGGGGAAACTTACCAGGGCA
AGACCTGAGTATGATTGACAGATTGAGAGCTTTTTCTTGATAACGGGGATGGTGGTGCAT
GGCCGTTCTTAGTTGGTGGAGTGATTTGTCCGGTTAATTCCCTTAACAAACGAGACCTTA
ACCTGCTAAACTAGGAGCTCCTACTTTAGGAGTTACCTTCTTAGAGGGACTATGTGATTT
AAACGCATGGAAGTTTGAGGCAATAACAGGTCCGTGATGCCCTTAGAAGTCCTGGGCCGC
ACGCGTGCTACACTGACTCATGCAACAAGTAAAACCTAACCCGAAAGGGGCCGGGAAATC
TTTGCAACGTGGGTCGTGCTATGGATTGATGATTGCAATTTTTCATCATGAAATAGGAAT
TCCTAGTAATCATAAGTCATCATCTTGTGGTGATTACGTCCCTGCCCTTTGTACACACCG
CCCGTCGCTCCTACCGATTGAGTGATCCGGTGAACTTTCTGGACTATTGGCCCGCGCTTT
ATAGGAAGTTAAGTAAACCTTATCACTTAGAGGAAGGAGAAGTCGTAACAAGGTTTCC
>ZXTB07
AAGTATAATTATATATGGTGAAACTGCGAATGGCTCATTAAAACAGTTATAGTATATTTG
ATAATGTTTTTATACGGATAACCGTTGGGAAACCAGAGCTAATACGTGCTTATAATACCT
TTTGGTAGTATTTATTAGTTTTTAACCAAGAACTTTCTTGTGATGAATCGTAATAACTGA
TCGGATCGCATTAAGTATGCGATAAATCTTGCTAGTTTCTGCCCTATCAGCTTTCGATGG
TAGTGTATTGGACTACCATGGCTATCACGGGTAACGGAGAATTAGGGTTCGATTCCGGAG
AGGGAGCCTGAGAAACGGCTACCACATCCACGGTAGGCAGCAGGCGCGTAAATTACCCAA
TCTTGACTCAGGGAGGTAGTCACGAGAAATATTAGCTTGGCCCTTACGGGCTAAATACAT
TATGGGTTGAATATAGACCATTCTTCGAAATCAATTGGAGGGCAAGTCTGGTGCCAGCAG
CCGCGGTAACTCCAGCTCCAATAGTGTATCTTAACGTTGTTGCAGTTAAAAAGCTCGTAG
TTGAATTTCTGGGAGGGCCGCTTCGGTTATCGCCTGGTGGCCCTTTCATCCGCCTTGGAA
CTAGGATGGGTATTTAGTTACTGGCCTAGGGAAGTGGCATTTTACTTTGAAGAAATTAGA
GTGTTCATAGCAGGCTTTTGCTTGAATATATCAGCATGGAATAATGGAATAGGACATCGT
CCGTCTCTTGGTGACTGGACATGTAATGATTAACAGGGACAGTTGGGGGCATTCGTATTC
GTTAGTCAGAGGTGATATTCTTGGATTTGACGAAGACGAACTAATGCGAAAGCATTTGCC
AAGGATGTTTTCATTAATCAAGAACGAAAGTTAGGGGATCAAAGACGATTAGATACCGTC
GTAGTCCTAACTATAAACTATACCGACTAGGGATTGGCGGGGGACTGGCCCCCGTCAGCA
CCTAATGAGAAATCAAAGTCTTTGGGTTCTGGGGGGAGTATGGTCGCAAGGCTGAAACTT
AAAGGAATTGACGGAAGGGCACCACCAGGAGTGGAGCCTGCGGCTTAATTTGACTCAACA
CGGGGAAACTTACCAGGGCCAGACCTGAGTATGATTGACAGATTGAGAGCTTTTTCTTGA
TAACGGGGATGGTGGTGCATGGCCGTTCTTAGTTGGTGGAGTGATTTGTCCGGTTAATTC
CCTTAACAAACGAGACCTTAACCTGCTAAACTAGGAGCTGTTATTTTTAGCAGTTACCTT
CTTAGAGGGACTATGTGATTTAAACGCATGGAAGTTTGAGGCAATAACAGGTCCGTGATG
CCCTTAGAAGTCCTGGGCCGCACGCGTGCTACACTGACTCATGCAACAAGTAATACCTAA
CCCGAAAGGGGACGGGAAATCTTTGCAACGTGGGTCGTACTATGGATTGATGATTGCAAT
TTTTTATCATGAAATAGGAATTCCTAGTAATCATAAGTCATCATCTTGTGGTGATTACGT
CCCTGCCCTTTGTACACACCGCCCGTCGCTCCTACCGATTGAGTGATGCGGTGAACTTTC
TGGACTATTGGCCCGCGCTTTATAGGAAGTTAAGCAAAC
>ZXTB11
GCATATGCTTATCTTGGAGATTAAGCCATGCATGTCTAAGTATAAATTATATATGGTGAA
ACTGCGAATGGCTCATTAAAACAGTTATAGTATATTTGATAATGTTTTTATACGGATAAC
CGTTGGGAAACCAGAGCTAATACGTGCTTATAATACCTTTTGGTAGTATTTATTAGTTTT
TAACCAAGAACTTTCTTGTGATGAATCGTAATAACTGATCGGATCGCATTAAGTATGCGA
TAAATCTTGCTAGTTTCTGCCCTATCAGCTTTCGATGGTAGTGTATTGGACTACCATGGC
TATCACGGGTAACGGAGAATTAGGGTTCGATTCCGGAGAGGGAGCCTGAGAAACGGCTAC
CACATCCACGGTAGGCAGCAGGCGCGTAAATTACCCAATCTTGACTCAGGGAGGTAGTCA
CGAGAAATATTAGCTTGGCCCTTACGGGCTAAATACATTATGGGTTGAATATAGACCATT
CTTCGAAATCAATTGGAGGGCAAGTCTGGTGCCAGCAGCCGCGGTAACTCCAGCTCCAAT
AGTGTATCTTAACGTTGTTGCAGTTAAAAAGCTCGTAGTTGAATTTCTGGGAGGGCCGCT
TCGGTTATCGCCTGGTGGCCCTTTCATCCGCCTTGGAACTAGGATGGGTATTTAGTTACT
GGCCTAGGGAAGTGGCATTTTACTTTGAAGAAATTAGAGTGTTCATAGCAGGCTTTTGCT
TGAATATATCAGCATGGAATAATGGAATAGGACATCGTCCGTCTCTTGGTGACTGGACAT
GTAATGATTAACAGGGACAGTTGGGGGCATTCGTATTCGTTAGTCAGAGGTGATATTCTT
GGATTTGACGAAGACGAACTAATGCGAAAGCATTTGCCAAGGATGTTTTCATTAATCAAG
AACGAAAGTTAGGGGATCAAAGACGATTAGATACCGTCGTAGTCCTAACTATAAACTATA
CCGACTAGGGATTGGCGGGGGACTGGCCCCCGTCAGCACCTAATGAGAAATCAAAGTCTT
TGGGTTCTGGGGGGAGTATGGTCGCAAGGCTGAAACTTAAAGGAATTGACGGAAGGGCAC
CACCAGGAGTGGAGCCTGCGGCTTAATTTGACTCAACACGGGGAAACTTACCAGGGCCAG
ACCTGAGTATGATTGACAGATTGAGAGCTTTTTCTTGATAACGGGGATGGTGGTGCATGG
CCGTTCTTAGTTGGTGGAGTGATTTGTCCGGTTAATTCCCTTAACAAACGAGACCTTAAC
CTGCTAAACTAGGAGCTGTTATTTTTAGCAGTTACCTTCTTAGAGGGACTATGTGATTTA
AACGCATGGAAGTTTGAGGCAATAACAGGTCCGTGATGCCCTTAGAAGTCCTGGGCCGCA
CGCGTGCTACACTGACTCATGCAACAAGTAATACCTAACCCGAAAGGGGACGGGAAATCT
TTGCAACGTGGGTCGTACTATGGATTGATGATTGCAATTTTTTATCATGAAATAGGAATT
CCTAGTAATCATAAGTCATCATCTTGTGGTGATTACGTCCCTGCCCTTTGTACACACCGC
CCGTCGCTCCTACCGATTGAGTGATCCGGTGAACTTTCTGGACTATTGGCCCGCGCTTTA
TAGGAAGTTAAGCAAACCTTATCACTAG
>ZXTB27
GACCCCTCATACATATCTTATCTTGGAGATTAAGCCATGCATGTCTAAGTATAAATTATA
TATGGTGAAACTGCGAATGGCTCATTAAAACAGTTATAGTATATTTGATAATGTTTTTAT
ACGGATAACCGTTGGGAAACCAGAGCTAATACGTGCTTATAATACCTTTTGGTAGTATTT
ATTAGTTTTTAACCAAGAACTTTCTTGTGATGAATCGTAATAACTGATCGGATCGCATTA
AGTATGCGATAAATCTTGCTAGTTTCTGCCCTATCAGCTTTCGATGGTAGTGTATTGGAC
TACCATGGCTATCACGGGTAACGGAGAATTAGGGTTCGATTCCGGAGAGGGAGCCTGAGA
AACGGCTACCACATCCACGGTAGGCAGCAGGCGCGTAAATTACCCAATCTTGACTCAGGG
AGGTAGTCACGAGAAATATTAGCTTGGCCCTTACGGGCTAAATACATTATGGGTTGAATA
TAGACCATTCTTCGAAATCAATTGGAGGGCAAGTCTGGTGCCAGCAGCCGCGGTAACTCC
AGCTCCAATAGTGTATCTTAACGTTGTTGCAGTTAAAAAGCTCGTAGTTGAATTTCTGGG
AGGGCCGCTTCGGTTATCGCCTGGTGGCCCTTTCATCCGCCTTGGAACTAGGATGGGTAT
TTAGTTACTGGCCTAGGGAAGTGGCATTTTACTTTGAAGAAATTAGAGTGTTCATAGCAG
GCTTTTGCTTGAATATATCAGCATGGAATAATGGAATAGGACATCGTCCGTCTCTTGGTG
ACTGGACATGTAATGATTAACAGGGACAGTTGGGGGCATTCGTATTCGTTAGTCAGAGGT
GATATTCTTGGATTTGACGAAGACGAACTAATGCGAAAGCATTTGCCAAGGATGTTTTCA
TTAATCAAGAACGAAAGTTAGGGGATCAAAGACGATTAGATACCGTCGTAGTCCTAACTA
TAAACTATACCGACTAGGGATTGGCGGGGGACTGGCCCCCGTCAGCACCTAATGAGAAAT
CAAAGTCTTTGGGTTCTGGGGGGAGTATGGTCGCAAGGCTGAAACTTAAAGGAATTGACG
GAAGGGCACCACCAGGAGTGGAGCCTGCGGCTTAATTTGACTCAACACGGGGAAACTTAC
CAGGGCCAGACCTGAGTATGATTGACAGATTGAGAGCTTTTTCTTGATAACGGGGATGGT
GGTGCATGGCCGTTCTTAGTTGGTGGAGTGATTTGTCCGGTTAATTCCCTTAACAAACGA
GACCTTAACCTGCTAAACTAGGAGCTGTTATTTTTAGCAGTTACCTTCTTAGAGGGACTA
TGTGATTTAAACGCATGGAAGTTTGAGGCAATAACAGGTCCGTGATGCCCTTAGAAGTCC
TGGGCCGCACGCGTGCTACACTGACTCATGCAACAAGTAATACCTAACCCGAAAGGGGAC
GGGAAATCTTTGCAACGTGGGTCGTACTATGGATTGATGATTGCAATTTTTTATCATGAA
ATAGGAATTCCTAGTAATCATAAGTCATCATCTTGTGGTGATTACGTCCCTGCCCTTTGT
ACACACCGCCCGTCGCTCCTACCGATTGAGTGATCCGGTGAACTTTCTGGACTATTGGCC
CGCGCTTTATAGGAAGTTAAGCAAACCTTATCACTTAGAGGAAGGAGAAGTCGTGCT
>YTTB08
TGTCTAGTATAATTATATATGGTGAAACTGCGAATGGCTCATTAAAACAGTTATAGTATA
TTTGATAATGTTTTTATACGGATAACCGTTGGGAAACCAGAGCTAATACGTGCTTATAAT
ACCTTTTGGTAGTATTTATTAGTTTTTAACCAAGAACTTTCTTGTGATGAATCGTAATAA
CTGATCGGATCGCATTAAGTATGCGATAAATCTTGCTAGTTTCTGCCCTATCAGCTTTCG
ATGGTAGTGTATTGGACTACCATGGCTATCACGGGTAACGGAGAATTAGGGTTCGATTCC
GGAGAGGGAGCCTGAGAAACGGCTACCACATCCACGGTAGGCAGCAGGCGCGTAAATTAC
CCAATCTTGACTCAGGGAGGTAGTCACGAGAAATATTAGCTTGGCCCTTACGGGCTAAAT
ACATTATGGGTTGAATATAGACCATTCTTCGAAATCAATTGGAGGGCAAGTCTGGTGCCA
GCAGCCGCGGTAACTCCAGCTCCAATAGTGTATCTTAACGTTGTTGCAGTTAAAAAGCTC
GTAGTTGAATTTCTGGGAGGGCCGCTTCGGTTATCGCCTGGTGGCCCTTTCATCCGCCTT
GGAACTAGGATGGGTATTTAGTTACTGGCCTAGGGAAGTGGCATTTTACTTTGAAGAAAT
TAGAGTGTTCATAGCAGGCTTTTGCTTGAATATATCAGCATGGAATAATGGAATAGGACA
TCGTCCGTCTCTTGGTGACTGGACATGTAATGATTAACAGGGACAGTTGGGGGCATTCGT
ATTCGTTAGTCAGAGGTGATATTCTTGGATTTGACGAAGACGAACTAATGCGAAAGCATT
TGCCAAGGATGTTTTCATTAATCAAGAACGAAAGTTAGGGGATCAAAGACGATTAGATAC
CGTCGTAGTCCTAACTATAAACTATACCGACTAGGGATTGGCGGGGGACTGGCCCCCGTC
AGCACCTAATGAGAAATCAAAGTCTTTGGGTTCTGGGGGGAGTATGGTCGCAAGGCTGAA
ACTTAAAGGAATTGACGGAAGGGCACCACCAGGAGTGGAGCCTGCGGCTTAATTTGACTC
AACACGGGGAAACTTACCAGGGCCAGACCTGAGTATGATTGACAGATTGAGAGCTTTTTC
TTGATAACGGGGATGGTGGTGCATGGCCGTTCTTAGTTGGTGGAGTGATTTGTCCGGTTA
ATTCCCTTAACAAACGAGACCTTAACCTGCTAAACTAGGAGCTGTTATTTTTAGCAGTTA
CCTTCTTAGAGGGACTATGTGATTTAAACGCATGGAAGTTTGAGGCAATAACAGGTCCGT
GATGCCCTTAGAAGTCCTGGGCCGCACGCGTGCTACACTGACTCATGCAACAAGTAATAC
CTAACCCGAAAGGGGACGGGAAATCTTTGCAACGTGGGTCGTACTATGGATTGATGATTG
CAATTTTTTATCATGAAATAGGAATTCCTAGTAATCATAAGTCATCATCTTGTGGTGATT
ACGTCCCTGCCCTTTGTACACACCGCCCGTCGCTCCTACCGATTGAGTGATCCGGTGAAC
TTTCTGGACTATTGGCCCGCGCTTTATAGGAAGTTAAGCAAACC
>JDDB23
ATTATATATGGTGAAACTGCGAATGGCTCATTAAAACAGTTATAGTATATTTGATAATGT
TTTTATACGGATAACCGTTGGGAAACCAGAGCTAATACGTGCTTATAATACCTTTTGGTA
GTATTTATTAGTTTTTAACCAAGAACTTTCTTGTGATGAATCGTAATAACTGATCGGATC
GCATTAAGTATGCGATAAATCTTGCTAGTTTCTGCCCTATCAGCTTTCGATGGTAGTGTA
TTGGACTACCATGGCTATCACGGGTAACGGAGAATTAGGGTTCGATTCCGGAGAGGGAGC
CTGAGAAACGGCTACCACATCCACGGTAGGCAGCAGGCGCGTAAATTACCCAATCTTGAC
TCAGGGAGGTAGTCACGAGAAATATTAGCTTGGCCCTTACGGGCTAAATACATTATGGGT
TGAATATAGACCATTCTTCGAAATCAATTGGAGGGCAAGTCTGGTGCCAGCAGCCGCGGT
AACTCCAGCTCCAATAGTGTATCTTAACGTTGTTGCAGTTAAAAAGCTCGTAGTTGAATT
TCTGGGAGGGCCGCTTCGGTTATCGCCTGGTGGCCCTTTCATCCGCCTTGGAACTAGGAT
GGGTATTTAGTTACTGGCCTAGGGAAGTGGCATTTTACTTTGAAGAAATTAGAGTGTTCA
TAGCAGGCTTTTGCTTGAATATATCAGCATGGAATAATGGAATAGGACATCGTCCATCTC
TTGGTGACTGGACATGTAATGATTAACAGGGACAGTTGGGGGCATTCGTATTCGTTAGTC
AGAGGTGATATTCTTGGATTTGACGAAGACGAACTAATGCGAAAGCATTTGCCAAGGATG
TTTTCATTAATCAAGAACGAAAGTTAGGGGATCAAAGACGATTAGATACCGTCGTAGTCC
TAACTATAAACTATACCGACTAGGGATTGGCGGGGGACTGGCCCCCGTCAGCACCTAATG
AGAAATCAAAGTCTTTGGGTTCTGGGGGGAGTATGGTCGCAAGGCTGAAACTTAAAGGAA
TTGACGGAAGGGCACCACCAGGAGTGGAGCCTGCGGCTTAATTTGACTCAACACGGGGAA
ACTTACCAGGGCCAGACCTGAGTATGATTGACAGATTGAGAGCTTTTTCTTGATAACGGG
GATGGTGGTGCATGGCCGTTCTTAGTTGGTGGAGTGATTTGTCCGGTTAATTCCCTTAAC
AAACGAGACCTTAACCTGCTAAACTAGGAGCTGTTATTTTTAGCAGTTACCTTCTTAGAG
GGACTATGTGATTTAAACGCATGGAAGTTTGAGGCAATAACAGGTCCGTGATGCCCTTAG
AAGTCCTGGGCCGCACGCGTGCTACACTGACTCATGCAACAAGTAATACCTAACCCGAAA
GGGGACGGGAAATCTTTGCAACGTGGGTCGTACTATGGATTGATGATTGCAATTTTTTAT
CATGAAATAGGAATTCCTAGTAATCATAAGTCATCATCTTGTGGTGATTACGTCCCTGCC
CTTTGTACACACCGCCCGTCGCTCCTACCGATTGAGTGATCCGGTGAACTTTCTGGACTA
TTGGCCCGCGCTTTATAGGAAGTTAAGCAAACC
>JDDB15
ATTATATATGGTGAAACTGCGAATGGCTCATTAAAACAGTTATAGTATATTTGATAATGT
TTTTATACGGATAACCGTTGGGAAACCAGAGCTAATACGTGCTTATAATACCTTTTGGTA
GTATTTATTAGTTTTTAACCAAGAACTTTCTTGTGATGAATCGTTATAACTGATCGGATC
GCATTAAGTATGCGATAAATCTTGCTAGTTTCTGCCCTATCAGCTTTCGATGGTAGTGTA
TTGGACTACCATGGCTATCACGGGTAACGGAGAATTAGGGTTCGATTCCGGAGAGGGAGC
CTGAGAAACGGCTACCACATCCACGGTAGGCAGCAGGCGCGTAAATTACCCAATCTTGAC
TCAGGGAGGTAGTCACGAGAAATATTAGCTCGGCCATCACGGCTGAATACATTATGGGTT
GAATATAGACCATTCTTCGAAATCAATTGGAGGGCAAGTCTGGTGCCAGCAGCCGCGGTA
ACTCCAGCTCCAATAGTGTATCTTAACGTTGTTGCAGTTAAAAAGCTCGTAGTTGAATTT
CTGGGGGGGTCGCTTTGGTCACCGGCCGGGTGACCCCTTCATCCGCCTTGGAACTAGGAA
GGGTATTTAGTTACTGGCCTAGGGAAGTGGCATTTTACTTTGAAGAAATTAGAGTGTTCA
TAGCAGGCTTTTGCTTGAATATATCAGCATGGAATAATGGAATAGGACATCGTCCGTCTC
TTGGTGATTGGACATGTAATGATTAACAGGGACAGTTGGGGGCATTCGTATTCGTTAGTC
AGAGGTGAAATTCTTGGATTTAACGAAGACGAACTAATGCGAAAGCATTTGCCAAGGATG
TTTTCATTAATCAAGAACGAAAGTTAGGGGATCAAAGACGATTAGATACCGTCGTAGTCC
TAACTATAAACTATACCGACTAGGGATTGGCGGGGGGTAGGCCCCCGTCAGCACCTAATG
AGAAATCAAAGTCTTTGGGTTCTGGGGGGAGTATGGTCGCAAGGCTGAAACTTAAAGGAA
TTGACGGAAGGGCACCACCAGGAGTGGAGCCTGCGGCTTAATTTGACTCAACACGGGGAA
ACTCACCAGGGCAAGACCTGAGTATGATTGACAGATTGAGAGCTTTTTCTTGATAACGGG
GATGGTGGTGCATGGCCGTTCTTAGTTGGTGGAGTGATTTGTCCGGTTAATTCCCTTAAC
AAACGAGACCTTAACCTGCTAAACTAGGCGCCGTTATTTCTAGCGGTAGCCTTCTTAGAG
GGACTATGTGATTTAAACGCATGGAAGTTTGAGGCAATAACAGGTCCGTGATGCCCTTAG
AAGTCCTGGGCCGCACGCGTGCTACACTGACTCATGCAACAAGTAATACCTAACCCGAAA
GGGGCCGGGAAATCTTTGCAACTTGAGTCGTACTATGGATTGATGCTTGCAATTTTTCAT
CATGAAATAGGAATTCCTAGTAATCATAAGTCATCATCTTGTGGTGATTACGTCCCTGCC
CTTTGTACACACCGCCCGTCGCTCCTACCGATTGAGTGATCCGGTGAACTTTCTGGACTA
TTGGCCCGCGCTTTATAGGAAGTTAAGTA
>B34YTT
TATATGGTGAAACTGCGAATGGCTCATTAAAACAGTTATAGTATATTTGATAATGTTTTT
AGACGGATAACCGTTGGGAAACCAGAGCTAATACGTGCTTAAAGGCCTTTGGGCTGTATT
TATTAGTTTTTTCCAAGAAATTTCTTGTGATGAATCGTAATAACTGATCGGATCGCGTTT
AGTACGCGATAAATCTTGCTAGTTTCTGCCCTATCAGCTTTCGATGGTAGTGTATTGGAC
TACCATGGCTATCACGGGTAACGGAGAATTAGGGTTCGGTTCCGGAGAGGGAGCCTGAGA
AACGGCTACCACATCCACGGTAGGCAGCAGGCGCGTAAATTACCCAATCTTGACTCAGGG
AGGTAGTCACGAGAAATATTAGCTCGGCCTTCTTAGGCTGAATACATTATGGGTTGAATA
TAGACCATTCTTCGAAATCAATTGGAGGGCAAGTCTGGTGCCAGCAGCCGCGGTAACTCC
AGCTCCAATAGTGTATCTTAACATTGTTGCAGTTAAAAAGCTCGTAGTTGAATTTCTGGG
GGGGCTACTTCGGTTAACGCCTGGTGGCCCCTTCATCCGCCTTGGAACTAGGAAGGGTAT
TTAGTTACTGGCCTAGGGAAGTGGCATTTTACTTTGAAGAAATTAGAGTGTTCATAGCAG
GCTTTGCTTGAATATATCAGCATGGAATAATGGAATAGGACATCGTCCGTCTCTTGGTGA
TTGGACATGTAATGATTAACAGGGACAGTTGGGGGCATTCGTATTCGTTAGTCAGAGGTG
AAATTCTTGGATTTAACGAAGACGAACTAATGCGAAAGCATTTGCCAAGGATGTTTTCAT
TAATCAAGAACGAAAGTTAGGGGATCAAAGACGATTAGATACCGTCGTAGTCCTAACTAT
AAACTATACCGACTAGGGATCGGCGGGGGGTAGGCCCCCGTCGGCACCTAATGAGAAATC
AAAGTCTTTGGGTTCTGGGGGGAGTATGGTCGCAAGACTGAAACTTAAAGGAATTGACGG
AAGGGCACCACCAGGAGTGGAGCCTGCGGCTTAATTTGACTCAACACGGGGAAACTTACC
AGGGCAAGACCTGAGTATGATTGACAGATTGAGAGCTTTTTCTTGATAACGGGGATGGTG
GTGCATGGCCGTTCTTAGTTGGTGGAGTGATTTGTCCGGTTAATTCCCTTAACAAACGAG
ACCTTAACCTGCTAAAATAGGAGCACCCATTTCTGAGTGTTACCTTCTTAGAGGGACTAT
GTGATTTAAACGCATGGAAGTTTGAGGCAATAACAGGTCCGTGATGCCCTTAGAAGTCCT
GGGCCGCACGCGTGCTACACTGACTCATGCAACAAGTAATACCTAACCCGAAAGGGGCCG
GGAAATCTTTGCAACTTGAGTCGTGCTATGGATTGATGATTGCAATTTTTTATCATGAAA
TAGGAATTCCTAGTAATCATAAGTCATCATCTTGTGGTGATTACGTCCCTGCCCTTTGTA
CACACCGCCCGTCGCTCCTACCGATTGAGTGATCCGGTGAACTTTCTG
>MG58Chtr
TGCATGTCTAAGTATAAGTTATAAAAGGCGAAACTGCGAATGGCTCATTAAAACAGTTAT
AGTTTATTTGATAATGTTTTTATATGGATAACCGTGGGAAACTAGAGCTAATACATGCAT
AAAGGCCTCGTGCCGTATTTATTAGTTTTTGGCTTCGGCCTTGATGAATCATAATAACTG
ATCGGATCGCACTGGTGTGCGATAAATCTTTCAAGTTTCTGCCCTATCAGCTTTCGACGG
TAGTGTATTGGACTACCGTGGCTATCACGGGTAACGGAGAATTAGGGTTCGATTCCGGAG
AGGGAGCCTGAGAAACGGCTACCACATCTAAGGTAGGCAGCAGGCGCGTAAATTACCCAA
TCTTGACTCAGGGAGGTAGTTACGAGGAATATGAAGCCGGCCCTACGGGCTGGGATTCAA
ATGGATTGAATATAAACCATTTTTTGAATACTATTGGAGGGCAAGTCTGGTGCCAGCAGC
CGCGGTAATTCCAGCTCCAAAAGTGTATCTTAATGTTGTTGCAGTTAAAAAGCTCGTAGT
TGAACTTCTGGCGTTCCCGCAGGCCCTTCTGGGCCTACACGGGGGCGTCATCCGCTTGGA
AAGTCATTCTGTGGTCAAACACGTGTGGCGGAACAGGCATTTTACTTTGAAGAAATTAGA
GTGTTCCAGGCAGGCCTTTGCTTGAATATATCAGCATGGAATAATGGAATAGGATTAGTC
CTTTGGTTTTAGGACTTTTAATGATTAACAGGGACAGTTGGGGGCATTCGTATTCATTTG
TCAGAGGTGAAATTCTTGGATTAGGTGAAGACGAACTAATGCGAAAGCATTTGCCAAGGA
TGTTTTCATTAATCAAGAACGAAAGTTAGGGGATCAAAGACGATTAGATACCGTCGTAGT
CCTAACTATAAACTATACCGACTAGGGATTGGCAGGGGATTACCCCTGTCAGCACCTAAA
GAGAAATCAAAGTCTTTGGGTTCTGGGGGGAGTATGGTCGCAAGGCTGAAACTTAAAGGA
ATTGACGGAAGGGCACCACCAGGAGTGGAGCCTGCGGCTCAATTTGATTCAACACGGGGA
AACTTACCAGGGCCAGACCTTTGTAGGATTGACAGATTGATAGCTCTTTCTTGATTAGAG
GGATGGTGGTGCATGGCCGTTCTTAGTTGGTGGAGTGATTTGTCAGGTTAATTCCCTTAA
CGAACGAGACCTTAACCTACTAAAATAGACGCGCTCTATTCTTTAGGCGTTGTTCTTCTT
AGAGGGACTATGTGCAAAACACATGGAAGTTTGAGGCAATAACAGGTCCGTGATGCCCTT
ATATGTCCTGGGCCGCACGCGCGCTACACTGACGCACGCAACAAGTTCATCCTAACCCGA
AAGGGGATGGGTAATCTTTTTAAAATGCGTCGTGCTAGGGATTGATCTTTGCAATTCTGG
ATCATGAACGAGGAATTCCTAGTAATGTTGTGTCATCAACGCGACATGATTAAGTCACTG
CTCTTTGTACACACCGCCCGTCGCTCCTACCGATTGAGTGATCCGGTGAACTTTTTGGAC
CTGGCGCCTAGCGATTAGGGAAGTTAAGCAAATCTTATCACTTAGAGG
>KY21Chsi
TCCTGCCCGTAGCATATGCTTACCTTGGAGATTAAGCCATGCATGTCTAAGTATAAGTTA
TAAAAGGCGAAACTGCGAATGGCTCATTAAAACAGTTATAGTTTATTTGATGATGTTTTT
ATATGGATAACCGTGGGAAACTAGAGCTAATACATGCTTAAAGACCTTTGGGTCGTATTT
ATTAGTTTTGCTTCGGCTTGATGAATCATAATAACTGATCGGATCGCACTGGTGTGCGAT
AAATCTTTCAAGTTTCTGCCCTATCAGCTTTCGATGGTAGTGTATTGGACTACCATGGCT
ATCACGGGTAACGGAGAATTAGGGTTCGATTCCGGAGAGGGAGCCTGAGAAACGGCTACC
ACATCTAAGGTAGGCAGCAGGCGCGTAAATTACCCAATCTTGACTCAGGGAGGTAGTTAC
GAGGAGTATGAAGCTGGCCCTTCGGGCTGGGATTCAAATGGATTGAACATAAACCGTTTT
TTGAATACTATTGGAGGGCAAGTCAGGTGCCAGCAGCCGCGGTAATTCCTGCTCCAAAAG
TGTATCTTAATGTTGTTGCAGTTAAAAAGCTCGTAGTTGAACTTCTGGCGTTGCCGCAGT
CCCTTCTGGGACTATACGGGGGCGTCATCCGCTTGGAAAGGCATTCTGTGGGAAACCACG
TGTGTCGGAACAGGCATTTTACTTTGAAGAAATTAGAGTGTTCCAGGCAGGCCTTTGCTT
GAATATTTCAGCATGGAATAATGGAATAGGATTACTCCTTTGGTTTTAGGAGTTTTAATG
ATTAACAGGGACAGTTGGGGGCATTCGTATTCATTTGTCAGAGGTGAAATTCTTGGATTA
GATGAAGACGAACTAATGCGAAAGCATTTGCCAAGGATGTTTTCATTAATCAAGAACGAA
AGTTAGGGGATCAAAGACGATTAGATACCGTCGTAGTCCTAACTATAAACTATACCGACT
AGGGATTGGCAGGGGATTACCCCTGTCAGCACCTAAAGAGAAATCAAAGTCTTTGGGTTC
TGGGGGGAGTATGGTCGCAAGGCTGAAACTTAAAGGAATTGACGGAAGGGCACCACCAGG
AGTGGAGCCTGCGGCTCAATTTGATTCAACACGGGGAAACTTACCAGGGCCAGACCTTTG
TAGGATTGACAGATTGATAGCTCTTTCTTGATTAGAGGGATGGTGGTGCATGGCCGTTCT
TAGTTGGTGGAGTGATTTGTCAGGTTAATTCCCTTAACGAACGAGACCTTAACCTACTAA
AATAGACGCGCTCTATTCTTTAGGCGTTGTTCTTCTTAGAGGGACTATGTGCAAAACACA
TGGAAGTTTGAGGCAATAACAGGTCCGTGATGCCCTTATATGTCCTGGGCCGCACGCGCG
CTACACTGACGCACGCAGCAAGTTCAACCTAACCCGAAAGGGGATGGGTAATCTTCACAA
AATGCGTCGTGCTAGGGATTGATCTTTGCAATTCTGGATCATGAACGAGGAATTCCTAGT
AATGTTGTGTCATCAACGCGACATGATTAAGTCACTGCTCTTTGTACACACCGCCCGTCG
CTCCTACCGATTGAGTGATCCGGTGAACTTTTTGGACCTGGCGCCTAGCGATTGGGGAAC
GTTACAGCAAATCTTATCAC
>KY20Chol
CATGTCTAGTATAAGTTATAAAAGGCGAAACTGCGAATGGCTCATTAAAACAGTTATAGT
TTATTTGATGATGTTTTTATATGGATAACCGTGGGAAACTAGAGCTAATACATGCATAAA
GACCTCGTGTCGTATTTATTAGTTTTTGCTTCGGCAATGATGAATCATAATAACTGATCG
GATCGCACTGGTGTGCGATAAATCTTTCAAGTTTCTGCCCTATCAGCTTTCGACGGTAGT
GTATTGGACTACCGTGGCTATCACGGGTAACGGAGAATTAGGGTTCGATTCCGGAGAGGG
AGCCTGAGAAACGGCTACCACATCTAAGGTAGGCAGCAGGCGCGTAAATTACCCAATCTT
GACTCAGGGAGGTAGTTACGAGGAATATGAAGCCGGCCCATCGGGCTGGGATTCAAATGG
ATTGAATATAAACCATTTTTTGAATACTATTGGAGGGCAAGTCTGGTGCCAGCAGCCGCG
GTAATTCCAGCTCCAAAAGTGTATCTTAATGTTGTTGCAGTTAAAAAGCTCGTAGTTGAA
CTTCTGGCGTTCTCGCAGGTCCTTCTGGACCTTTACGAGGGCGTCATCCGCTTGGAAAGA
TATTCTGTGGGAAACCTCGTGTATCGGAACAAGCATTTTACTTTGAAGAAATTAGAGTGT
TCCAGGCAGGCCTTTGCTTGAATATATCAGCATGGAATAATGGAATAGGATTAGTCCTTT
GGTTTTAGGACTTTTAATGATTAACAGGGACAGTTGGGGGCATTCGTATTCATTTGTCAG
AGGTGAAATTCTTGGATTAGATGAAGACGAACTAATGCGAAAGCATTTGCCAAGGATGTT
TTCATTAATCAAGAACGAAAGTTAGGGGATCAAAGACGATTAGATACCGTCGTAGTCCTA
ACTATAAACTATACCGACTAGGGATTGGCAGGGGATTACCCCTGTCAGCACCTAAAGAGA
AATCAAAGTCTTTGGGTTCTGGGGGGAGTATGGTCGCAAGGCTGAAACTTAAAGGAATTG
ACGGAAGGGCACCACCAGGAGTGGAGCCTGCGGCTCAATTTGATTCAACACGGGGAAACT
TACCAGGGCCAGACCTTTGTAGGATTGACAGACTGATAGCTCTTTCTTGATTAGAGGGAT
GGTGGTGCATGGCCGTTCTTAGTTGGTGGAGTGATTTGTCAGGTTAATTCCCTTAACGAA
CGAGACCTTAACCTACTAAAATAGACGCGCTCTATTCTTTAGGCGTTGTTCTTCTTAGAG
GGACTATGTGCAAAACACATGGAAGTTTGAGGCAATAACAGGTCCGTGATGCCCTTACAT
GTCCTGGGCCGCACGCGCGCTACACTGACGCACGCAACAAGTTCATCCTAACCCGAAAGG
GGATGGGTAATCTTCATAAAATGCGTCGTGCTAGGGATTGATCTTTGCAATTCTGGATCA
TGAACGAGGAATTCCTAGTAATGTTGTGTCATCAACGCGACATGATTAAGTCACTGCTCT
TTGTACACACCGCCCGTCGCTCCTACCGATTGAGTGATCCGGTGAACTTTTTGGACCTGG
CGCCTAGCGATTGGGGAAGTTAAGCAAATCTTATCACTAGATAACGATAAGCGTCTC
>KT32Chre
GCTTCGGCAATGATGAATCATAATAACTGATCGGATCGCACTAGTGTGCGATAAATCTTT
CAAGTTTCTGCCCTATCAGCTTTCGACGGTAGTGTATTGGACTACCGTGGCTATCACGGG
TAACGGAGAATTAGGGTTCGATTCCGGAGAGGGAGCCTGAGAAACGGCTACCACATCTAA
GGTAGGCAGCAGGCGCGTAAATTACCCAATCTTGACTCAGGGAGGTAGTTACGAGGAATA
TGAAGCCGGCCCATCGGGCTGGGATTCAAATGGATTGAATATAAACCATTTTTTGAATAC
TATTGGAGGGCAAGTCTGGTGCCAGCAGCCGCGGTAATTCCAGCTCCAAAAGTGTATCTT
AATGTTGTTGCAGTTAAAAAGCTCGTAGTTGAACTTCTGGCGTTCTTGCAGGTCCATCTG
GATCTTTACAAGGGCGTCATCCGCTTGGAAAGATATTCTGTGGGAAACCTCGTTTATCGG
AACAAGCATTTTACTTTGAAGAAATTAGAGTGTTCCAGGCAGGCCTTTGCTTGAATATAT
CAGCATGGAATAATGGAATAGGATTAGTCCTTTGGTTTTAGGACTTTTAATGATTAACAG
GGACAGTTGGGGGCATTCGTATTCATTTGTCAGAGGTGAAATTCTTGGATTAGATGAAGA
CGAACTAATGCGAAAGCATTTGCCAAGGATGTTTTCATTAATCAAGAACGAAAGTTAGGG
GATCAAAGACGATTAGATACCGTCGTAGTCCTAACTATAAACTATACCGACTCGGGATCG
GAAGGGTTTTAATTCGGCCCTGTCAGCACCTAAAGAGAAATCAAAGTCTTTGGGTTCTGG
GGGGAGTATGGTCGCCGGCTGAAACTTAAAGGAATTGACGGAAGGGCACCACCAGAGTGG
AGCCTGCGGCTCATTTTGATTCAACACGGGGAAACTTACCAGGGCCAGACCTTTGTAGGA
TTGACAGACTGATAGCTCTTTCTTGATTAGAGGGATGGTGGTGCATGGCCGTTCTTAGTT
GGTGGAGTGATTTGTCTGGTTAATTCCGATAACGAACGAGACCTTAACCTGCTAACTAGT
CCAGTTCTGCATAAGGGCTGTGACTTCTTAGAGGGACTATCTGTGTAAACAGATGGAAGT
TTGAGGCAATAACAGGTCTGTGATGCCCCTAGACGTCCTGGGCCGCACGCGCGCTACACT
GACACGTTCAGCGAGTTAATTCACCTGACCCGAAAGGGTTCGGGAAATCTTGTTAGGACG
TGTCGTGCTGGGGATAGATCTTTGTAATTATAGATCTTGAACGAGGAATTCCTTGTAAGC
ACAAGTCATCAGCCTGTGCTGAATACGTCCCTGCCCTTTGTACACACCGCCCGTCGCTCC
TACCGATTGAGTGATCCGGTGAACCTTCTGGACTGCGTCGGGGCTCGAACCCGATGCGGG
AAGTTATGTAAACCTTATCACTTAGAGGAAGGAGAAGTCGTAACAAGGTTTCCGTAGGTG
AACCTGCGGAAGGATCA
>JQ58Chca
GGAACTTGGGGAGAGCTCATTAAAACAGTTATAGTTTATTTGATAATGTTTTTATATGGA
TAACCGTGGGAAACTAGAGCTAATACATGCATAAAGACCTTGTGTCGTATTTATTAGTTT
TTGCTTCGGCAATGATGAATCATAATAACTGATCGGATCGCACTAGTGTGCGATAAATCT
TTCAAGTTTCTGCCCTATCAGCTTTCGACGGTAGTGTATTGGACTACCGTGGCTATCACG
GGTAACGGAGAATTAGGGTTCGATTCCGGAGAGGGAGCCTGAGAAACGGCTACCACATCT
AAGGTAGGCAGCAGGCGCGTAAATTACCCAATCTTGACTCAGGGAGGTAGTTACGAGGAA
TATGAAGCCGGCCCATCGGGCTGGGATTCAAATGGATTGAATATAAACCATTTTTTGAAT
ACTATTGGAGGGCAAGTCTGGTGCCAGCAGCCGCGGTAATTCCAGCTCCAAAAGTGTATC
TTAATGTTGTTGCAGTTAAAAAGCTCGTAGTTGAACTTCTGGCGTTCTTGCAGGTCCATC
TGGATCTTTACAAGGGCGTCATCCGCTTGGAAAGATATTCTGTGGGAAACCTCGTTTATC
GGAACAAGCATTTTACTTTGAAGAAATTAGAGTGTTCCAGGCAGGCCTTTGCTTGAATAT
ATCAGCATGGAATAATGGAATAGGATTAGTCCTTTGGTTTTAGGACTTTTAATGATTAAC
AGGGACAGTTGGGGGCATTCGTATTCATTTGTCAGAGGTGAAATTCTTGGATTAGATGAA
GACGAACTAATGCGAAAGCATTTGCCAAGGATGTTTTCATTAATCAAGAACGAAAGTTAG
GGGATCAAAGACGATTAGATACCGTCGTAGTCCTAACTATAAACTATACCGACTAGGGAT
TGGCAGGGGATTACCCCTGTCAGCACCTAAAGAGAAATCAAAGTCTTTGGGTTCTGGGGG
GAGTATGGTCGCAAGGCTGAAACTTAAAGGAATTGACGGAAGGGCACCACCAGGAGTGGA
GCCTGCGGCTCAATTTGATTCAACACGGGGAAACTTACCAGGGCCAGACCTTTGTAGGAT
TGACAGACTGATAGCTCTTTCTTGATTAGAGGGATGGTGGTGCATGGCCGTTCTTAGTTG
GTGGAGTGATTTGTCAGGTTAATTCCCTTAACGAACGAGACCTTAACCTACTAAAATAGA
CGCGCTCTATTCTTTAGGCGTTGTTCTTCTTAGAGGGACTATGTGCAAAACACATGGAAG
TTTGAGGCAATAACAGGTCCGTGATGCCCTTATATGTCCTGGGCCGCACGCGCGCTACAC
TGACGCACGCAACAAGTTCATCCTAACCCGAAAGGGGATGGGTAATCTTCTTAAAATGCG
TCGTGCTAGGGATTGATCTTTGCAATTCTGGATCATGAACGAGGAATTCCTAGTAATGTT
GTGTCATCAACGCGACATGATTAAGTCACTGCTCTTTGTACACACCGCCCGTCGCTCCTA
CCGATTGAGTGATCCGGTGAACTTTTTGGACCTGGCGCCTAGCGATGGGGAAGTTAAGCA
AATCTTATCACTAGAGGAATAGAGATCCTCCCAGGCCCCC
>MG60Chwi
AGCATATGCTTACCTTGGAGATTAAGCCATGCATGTCTAAGTATAAGTTATAAAAGGCGA
AACTGCGAATGGCTCATTAAAACAGTTATAGTTTATTTGATAATGTTTTTATATGGATAA
CCGTTGGGAAACTACTGCTAATACATGCTTAAAGACCTCGTGTCGTATTTATTAGTTTTG
GCTTCGGCCTAGATGAATCATAATAACTGATCGGATCGCACTGGTGTGCGATAAATCTTT
CAAGTTTCTGCCCTATCAGCTTTCGATGGTAGTGTATTGGACTACCATGGCGTTCACGGG
TAACGGAGAATTAGGGTTCGATTCCGGAGAGGGAGCCTGAGAAACGGCTACCACATCTAA
GGTAGGCAGCAGGCGCGTAAATTACCCAATCTTGACTCAGGGAGGTAGTTACGAGGAATA
TGAAGCCGGCCCATCGGGCTGGGATTCAAATGGATTGAAAATAAGACTTTCTTTGAATAC
TATTGGAGGGCAAGTCTGGTGCCAGCAGCCGCGGTAATTCCAGCTCCAAAAGTGTATCTT
AATGTTGTTGCAGTTAAAAAGCTCGTAGTTGAACTTCTGGCGTTCTCGGGGGCTCTTCTG
AGCCTTAACGGGGGCGTCATCCGCTTGGAAAGGCGTTCTGTGGGAAACCTCGTGCGTCGG
AACAGGCATTTTACTTTGAAGAAATTAGAGTGTTCCAGGCAGGCCTTTGCTTGAATATAT
CAGCATGGAATAATGGAATAGGATTAGTCCTTTGGTTTTAGGACTTTTAATGATTAACAG
GGACAGTTGGGGGCATTCGTATTCATTTGTCAGAGGTGGAATTCTTGGATTAGATGAAGA
CGAACTAATGCGAAAGCATTTGCCAAGGATGTTTTCATTAATCAAGAACGAAAGTTAGGG
GATCAAAGACGATTAGATACCGTCGTAGTCCTAACTATAAACTATACCGACTAGGGATTG
GCAGGGGATTACCCCTGTCAGCACCTAAAGAGAAATCAAAGTCTTTGGGTTCTGGGGGGA
GTATGGTCGCAAGGCTGAAACTTAAAGGAATTGACGGAAGGGCACCACCAGGAGTGGAGC
CTGCGGCTTAATTTGATTCAACACGGGGAAACTTACCAGGGCCAGACCTTTGTAGGATTG
ACAGATTGATAGCTCTTTCTTGATTAGAGGGATGGTGGTGCATGGCCGTTCTTAGTTGGT
GGAGTGATTTGTCAGGTTAATTCCCTTAACGAACGAGACCTTAACCTACTAAACTAGACG
CGCTCTATTCTTTAGGCGTTGTTCTTCTTAGAGGGACTATGTGCAAAACACATGGAAGTT
TGAGGCAATAACAGGTCCGTGATGCCCTTACATGTCCTGGGCCGCACGCGCGCTACACTG
ACGCACGCAACAAGTTCAACCTAACCCGAAAGGGGATGGGTAATCTTCTTAAAATGCGTC
GTGCTAGGGATTGATCTTTGCAATTCTGGATCATGAACGAGGAATTCCTAGTAATGTTGT
GTCATCAACGCGACATGATTAAGTCACTGCTCTTTGTACACACCGCCCGTCGCTCCTACC
GATTGAGTGATCCGGTGAACTTTTTGGACCTGGCGCCTAGCGATTGGGGAAGTTAAGCAA
ATCTTATCACTTAGAGGAAGGAAAAGTCGTAACAAGGTTTCC
